# Supplementary material for: Patient-derived hiPSC neurons with heterozygous CNTNAP2 deletions display altered neuronal gene expression and network activity
Source: NPJ Schizophr. 2017 Oct 2;3:35. doi: 10.1038/s41537-017-0033-5 (PMC5624885; doi:10.1038/s41537-017-0033-5)
Supplement: Supplementary file 1 — SI Tables 1-3 [file 41537_2017_33_MOESM1_ESM.xlsx]

## Sheet: SIT1
SIT1. Top 500 differentially expressed genes with perturbations in CNTNAP2 carrier NGN2-neurons using DESeq2
Ensembl Gene IDs	baseMean (mean of normalized counts for all samples)	log2FoldChange	lfcSE (log2FoldChange standard error)	Wald statistic	Wald test p-value	Benjamini Hochberg-adjusted p-value
ENSG00000139915	684.952	-4.78129	0.333819	-14.323	1.57146e-46	2.72507e-42
ENSG00000134121	2939.56	-3.18411	0.291253	-10.9324	8.06427e-28	6.99213e-24
ENSG00000144619	331.784	-3.64887	0.349777	-10.432	1.77146e-25	1.02397e-21
ENSG00000171291	256.7	3.09301	0.347354	8.90449	5.36332e-19	2.32513e-15
ENSG00000234616	607.421	-3.05436	0.34585	-8.83144	1.0334e-18	3.58405e-15
ENSG00000138778	2915.75	-2.29916	0.295078	-7.7917	6.61147e-15	1.91083e-11
ENSG00000173230	8621.04	-1.97189	0.27109	-7.27394	3.4915e-13	8.64944e-10
ENSG00000250420	364.454	-2.39428	0.337748	-7.08896	1.35128e-12	2.92907e-09
ENSG00000123572	148.575	-2.53716	0.366636	-6.9201	4.51327e-12	8.69606e-09
ENSG00000127914	12741.3	-1.80963	0.269635	-6.71139	1.92776e-11	3.34292e-08
ENSG00000198707	3750.1	-1.84769	0.27589	-6.6972	2.12456e-11	3.34927e-08
ENSG00000144674	5848.43	-1.80864	0.272444	-6.63858	3.16709e-11	4.57671e-08
ENSG00000047410	8838.67	-1.77348	0.272022	-6.51963	7.04789e-11	9.40135e-08
ENSG00000117724	14111.3	-1.90353	0.29357	-6.48409	8.92688e-11	1.10572e-07
ENSG00000116977	460.951	-2.05653	0.3248	-6.33167	2.42521e-10	2.8037e-07
ENSG00000205571	190.464	-2.30193	0.369232	-6.23438	4.53562e-10	4.91576e-07
ENSG00000054654	11097.5	-1.65249	0.267717	-6.17254	6.72029e-10	6.85509e-07
ENSG00000084453	300.453	-2.11874	0.344008	-6.15899	7.32085e-10	7.05283e-07
ENSG00000223756	459.035	-2.04512	0.337341	-6.06246	1.34057e-09	1.22352e-06
ENSG00000253846	1474.51	-1.81722	0.301334	-6.03059	1.63367e-09	1.41647e-06
ENSG00000135903	163.28	-2.14325	0.363152	-5.90181	3.59543e-09	2.96897e-06
ENSG00000188738	7703.22	-1.63101	0.276934	-5.88951	3.87333e-09	3.05307e-06
ENSG00000269821	14510.3	-1.54994	0.269363	-5.75407	8.7118e-09	6.56832e-06
ENSG00000197837	490.662	1.8345	0.323002	5.67952	1.35075e-08	9.75972e-06
ENSG00000250337	1785.64	-1.62001	0.285917	-5.666	1.46167e-08	1.01387e-05
ENSG00000102189	3024.52	-1.52651	0.278966	-5.47204	4.44892e-08	2.96726e-05
ENSG00000038219	7461	-1.47805	0.27293	-5.41549	6.1121e-08	3.92555e-05
ENSG00000272216	1066.39	-1.60515	0.298521	-5.37701	7.57332e-08	4.69032e-05
ENSG00000151914	46944.5	-1.4744	0.2765	-5.3324	9.69255e-08	5.79581e-05
ENSG00000204525	112.143	1.94895	0.369068	5.28073	1.2867e-07	7.43753e-05
ENSG00000261754	252.94	1.89141	0.36104	5.23878	1.61637e-07	9.04179e-05
ENSG00000165379	504.808	-1.7958	0.347877	-5.16216	2.44112e-07	0.000132286
ENSG00000188206	2204.87	-1.42068	0.279713	-5.07908	3.79272e-07	0.000199302
ENSG00000101745	6344.77	-1.36927	0.27304	-5.0149	5.30606e-07	0.000270625
ENSG00000066279	5133.29	-1.53263	0.306886	-4.99415	5.90941e-07	0.000285356
ENSG00000085224	6067.41	-1.35036	0.270413	-4.99368	5.924e-07	0.000285356
ENSG00000224223	239.92	-1.67884	0.34807	-4.82328	1.4122e-06	0.000661862
ENSG00000261824	637.369	-1.5561	0.325294	-4.78368	1.72116e-06	0.000785437
ENSG00000138182	1835.12	-1.49178	0.312497	-4.77374	1.80838e-06	0.000804081
ENSG00000267767	171.883	1.67181	0.361316	4.627	3.71002e-06	0.0015318
ENSG00000140181	661.061	-1.44493	0.312076	-4.63005	3.6558e-06	0.0015318
ENSG00000009413	7240.31	-1.25488	0.27096	-4.63125	3.63459e-06	0.0015318
ENSG00000137831	1378.93	-1.43211	0.310388	-4.61393	3.9513e-06	0.00159348
ENSG00000166900	631.486	-1.56598	0.340906	-4.59358	4.35709e-06	0.00171719
ENSG00000162687	1970.99	-1.34685	0.294495	-4.57343	4.79796e-06	0.00184892
ENSG00000259946	261.048	-1.56275	0.343592	-4.54827	5.4089e-06	0.00203904
ENSG00000167232	13520.9	-1.22681	0.270072	-4.54254	5.55812e-06	0.00205071
ENSG00000080345	7914.25	-1.23461	0.27309	-4.52088	6.15838e-06	0.00222484
ENSG00000262119	739.837	-1.36584	0.306576	-4.45514	8.38381e-06	0.00290767
ENSG00000139618	1474.64	-1.41815	0.318126	-4.45781	8.28018e-06	0.00290767
ENSG00000247516	166.109	1.59838	0.359135	4.45064	8.56156e-06	0.0029111
ENSG00000258385	172.97	-1.59351	0.359522	-4.4323	9.32323e-06	0.00301985
ENSG00000174469	2230.14	-1.2394	0.279675	-4.43157	9.35478e-06	0.00301985
ENSG00000100815	3434.97	-1.21494	0.274225	-4.43045	9.40385e-06	0.00301985
ENSG00000171295	992.325	1.49012	0.337832	4.41085	1.02968e-05	0.00324647
ENSG00000228252	168.197	-1.58258	0.362214	-4.36919	1.24707e-05	0.00386167
ENSG00000121904	242.128	1.56374	0.360169	4.34168	1.41396e-05	0.00424886
ENSG00000267313	1022.57	-1.2846	0.295951	-4.34057	1.42111e-05	0.00424886
ENSG00000115355	14990.5	-1.1541	0.266586	-4.32918	1.49665e-05	0.00439888
ENSG00000182916	487.281	-1.35995	0.320737	-4.24007	2.23452e-05	0.00645813
ENSG00000240225	924.856	1.27476	0.305734	4.1695	3.05262e-05	0.00867796
ENSG00000144366	1863.45	-1.18878	0.285942	-4.15743	3.21847e-05	0.00900186
ENSG00000158417	4281.04	-1.12592	0.273027	-4.12384	3.72615e-05	0.0102564
ENSG00000089048	1257.26	-1.1921	0.289581	-4.11662	3.84462e-05	0.0104171
ENSG00000251363	213.684	-1.42475	0.351923	-4.04847	5.15541e-05	0.0137538
ENSG00000245532	16371	-1.26575	0.313721	-4.03463	5.46881e-05	0.0143689
ENSG00000145734	3504.38	-1.10684	0.275354	-4.01968	5.82762e-05	0.0150831
ENSG00000085276	135.064	-1.47862	0.368887	-4.00834	6.11479e-05	0.0155936
ENSG00000226752	482.201	1.33996	0.33586	3.98963	6.61751e-05	0.016631
ENSG00000228065	495.358	-1.41181	0.354429	-3.98334	6.79538e-05	0.0168341
ENSG00000109851	75.8959	-1.45532	0.369328	-3.94046	8.13258e-05	0.019863
ENSG00000148600	635.119	-1.36009	0.345544	-3.93607	8.28252e-05	0.0199482
ENSG00000123200	7425.2	-1.05635	0.269041	-3.92636	8.62396e-05	0.020486
ENSG00000250979	82.5327	-1.43939	0.368772	-3.90319	9.49343e-05	0.0222467
ENSG00000021355	84.0147	-1.4445	0.370398	-3.89987	9.62462e-05	0.0222534
ENSG00000165970	212.474	-1.35768	0.351169	-3.86617	0.000110557	0.0251906
ENSG00000139117	444.776	-1.25027	0.323625	-3.86332	0.000111855	0.0251906
ENSG00000165813	1378.73	-1.11271	0.288769	-3.85328	0.000116546	0.0259106
ENSG00000163535	1415.46	-1.23645	0.321344	-3.84775	0.000119207	0.0261666
ENSG00000114857	11564.1	-1.02039	0.267294	-3.81749	0.000134817	0.0292233
ENSG00000127903	52.1274	1.34002	0.351355	3.81386	0.000136812	0.0292897
ENSG00000147231	111.343	-1.40702	0.370162	-3.80109	0.000144062	0.0300986
ENSG00000135968	2402.57	-1.05859	0.278278	-3.80406	0.000142347	0.0300986
ENSG00000119547	5336.61	-1.16252	0.308447	-3.76893	0.000163949	0.0338457
ENSG00000118193	1380.54	-1.19026	0.316079	-3.76569	0.000166087	0.0338837
ENSG00000152926	2425.84	-1.07715	0.286728	-3.75668	0.000172181	0.0347185
ENSG00000180806	89.698	-1.38298	0.369182	-3.74607	0.000179628	0.0356912
ENSG00000215146	419.445	-1.36463	0.364485	-3.74399	0.000181121	0.0356912
ENSG00000259129	85.1987	-1.34157	0.360935	-3.71694	0.000201649	0.0384263
ENSG00000157601	88.1672	-1.35833	0.365293	-3.71846	0.000200443	0.0384263
ENSG00000198366	763.727	1.15209	0.30953	3.72204	0.000197617	0.0384263
ENSG00000145721	423.845	1.22057	0.328914	3.71091	0.000206516	0.0389261
ENSG00000089682	1172.73	-1.09635	0.295836	-3.70593	0.000210613	0.0392714
ENSG00000188372	31.1797	1.18163	0.320772	3.68371	0.000229868	0.0418137
ENSG00000254681	223.334	1.30806	0.355101	3.68363	0.000229937	0.0418137
ENSG00000138398	3932.09	-1.01216	0.274899	-3.68192	0.000231481	0.0418137
ENSG00000226702	182.391	-1.35343	0.368159	-3.67622	0.000236711	0.0423177
ENSG00000146757	1658.13	-1.0688	0.292433	-3.65487	0.000257316	0.0455319
ENSG00000133863	157.053	-1.32881	0.364576	-3.6448	0.000267603	0.0460041
ENSG00000003436	203.283	-1.31356	0.360756	-3.64112	0.000271452	0.0460041
ENSG00000145246	205.259	-1.30643	0.358967	-3.63942	0.00027325	0.0460041
ENSG00000134755	588.802	-1.1345	0.311441	-3.64275	0.000269745	0.0460041
ENSG00000188994	10330.9	-0.975729	0.26749	-3.64773	0.000264571	0.0460041
ENSG00000118495	229.376	-1.29872	0.358442	-3.62325	0.000290927	0.0485093
ENSG00000253293	692.692	1.10285	0.305041	3.61542	0.000299863	0.0491628
ENSG00000196247	911.973	-1.07485	0.297341	-3.61485	0.000300516	0.0491628
ENSG00000261324	154.976	1.30729	0.362113	3.61018	0.000305987	0.0495898
ENSG00000225206	1231.28	-1.05411	0.292189	-3.60763	0.000309008	0.0496158
ENSG00000134184	36.8579	1.19764	0.332713	3.59961	0.000318697	0.0504871
ENSG00000159251	98.729	-1.33304	0.370459	-3.59834	0.000320257	0.0504871
ENSG00000248175	266.598	-1.22659	0.341768	-3.58897	0.000331986	0.0512224
ENSG00000159176	373.006	-1.17775	0.328132	-3.58927	0.000331599	0.0512224
ENSG00000163618	4453.36	-1.15565	0.322127	-3.58756	0.000333783	0.0512224
ENSG00000107890	2923.65	-0.988707	0.276087	-3.58114	0.000342103	0.0520387
ENSG00000245958	1612.37	-1.03024	0.288358	-3.5728	0.000353191	0.0532582
ENSG00000185483	228.847	-1.29247	0.363515	-3.55548	0.000377293	0.0554461
ENSG00000169432	958.38	-1.06892	0.300531	-3.55676	0.000375454	0.0554461
ENSG00000146247	11888.3	-0.953604	0.267888	-3.55971	0.00037126	0.0554461
ENSG00000095713	1191.84	1.02997	0.290449	3.54611	0.000390963	0.0564973
ENSG00000198887	3791.11	-1.00482	0.283258	-3.54738	0.000389077	0.0564973
ENSG00000183850	924.47	-1.07261	0.303924	-3.5292	0.000416819	0.0597361
ENSG00000128591	1124.67	-1.21679	0.345776	-3.51901	0.000433165	0.0615699
ENSG00000157005	134.274	-1.28598	0.36744	-3.49983	0.000465558	0.0656362
ENSG00000115828	77.6327	-1.29297	0.370014	-3.49439	0.000475139	0.065915
ENSG00000235920	199.201	-1.23507	0.35334	-3.49542	0.000473323	0.065915
ENSG00000183117	637.218	1.19985	0.343664	3.49134	0.000480606	0.0661443
ENSG00000185130	1310.57	1.02678	0.294496	3.48656	0.000489284	0.0668085
ENSG00000168386	522.582	-1.1052	0.317241	-3.48379	0.000494369	0.0669754
ENSG00000261098	382.208	-1.14306	0.330171	-3.46202	0.000536129	0.0720699
ENSG00000082438	468.087	-1.24564	0.36088	-3.45168	0.000557114	0.0737622
ENSG00000260027	1404.27	0.992337	0.287499	3.45162	0.000557226	0.0737622
ENSG00000206077	565.651	-1.07596	0.312253	-3.4458	0.000569374	0.0747993
ENSG00000130528	208.309	-1.26726	0.368911	-3.43513	0.000592279	0.0772234
ENSG00000113522	2001.14	-0.984383	0.28813	-3.41645	0.000634426	0.0821014
ENSG00000138587	96.4412	-1.26436	0.370543	-3.41219	0.000644437	0.0821705
ENSG00000118473	2376.67	-0.959024	0.280908	-3.41402	0.000640124	0.0821705
ENSG00000118482	7517.69	-0.914741	0.268691	-3.40444	0.000663	0.0839203
ENSG00000163191	285.014	-1.22928	0.361722	-3.39841	0.000677797	0.0840789
ENSG00000168242	1219.44	0.983794	0.289521	3.398	0.000678798	0.0840789
ENSG00000197969	6229.61	-0.923399	0.271608	-3.39975	0.000674486	0.0840789
ENSG00000133816	294.682	-1.1569	0.341064	-3.39203	0.000693778	0.0853248
ENSG00000126777	7485.64	-0.92752	0.273689	-3.38895	0.000701606	0.0856799
ENSG00000099251	61.6737	-1.21306	0.36119	-3.35851	0.000783626	0.0914768
ENSG00000272367	183.163	-1.19506	0.356073	-3.35621	0.000790181	0.0914768
ENSG00000099994	315.616	-1.17599	0.350188	-3.35818	0.000784574	0.0914768
ENSG00000166669	407.752	-1.10738	0.329797	-3.35776	0.00078577	0.0914768
ENSG00000234420	922.557	-0.998571	0.297563	-3.35583	0.000791276	0.0914768
ENSG00000065613	3757.49	-0.991528	0.294642	-3.3652	0.000764896	0.0914768
ENSG00000108511	3808.59	0.94028	0.279822	3.36028	0.00077864	0.0914768
ENSG00000175455	8185.51	-0.924321	0.275272	-3.35785	0.000785516	0.0914768
ENSG00000120068	2382.04	0.942294	0.282062	3.34073	0.00083557	0.0958769
ENSG00000129003	11185.5	-0.911706	0.273037	-3.33914	0.000840395	0.0958769
ENSG00000170419	1104.23	-0.990604	0.297427	-3.33057	0.000866672	0.0982285
ENSG00000182240	84.8066	-1.19943	0.360331	-3.3287	0.000872532	0.0982505
ENSG00000232931	618.694	-1.03024	0.309805	-3.32544	0.000882797	0.0987651
ENSG00000248131	46.9962	-1.17913	0.355255	-3.31911	0.000903061	0.100384
ENSG00000170113	2274.86	-0.959991	0.289421	-3.31694	0.000910093	0.100522
ENSG00000255403	110.76	-1.21894	0.368727	-3.30581	0.000947024	0.103939
ENSG00000123636	13202.1	-0.874518	0.266606	-3.28019	0.00103738	0.11314
ENSG00000177807	384.89	1.07055	0.326875	3.2751	0.00105623	0.114286
ENSG00000174718	3685.34	-0.895207	0.273591	-3.27206	0.00106767	0.114286
ENSG00000151835	26635.3	-0.868003	0.265252	-3.27238	0.00106648	0.114286
ENSG00000260512	1287.37	-1.03739	0.317289	-3.26955	0.00107719	0.114598
ENSG00000182621	2307.1	-0.91398	0.280322	-3.26046	0.00111231	0.117613
ENSG00000120075	1493.25	0.958979	0.294577	3.25544	0.00113216	0.118986
ENSG00000122483	948.064	-1.00262	0.308256	-3.25256	0.0011437	0.119475
ENSG00000151012	1294.41	-0.937331	0.289617	-3.23645	0.00121026	0.125671
ENSG00000257742	816.919	-0.974535	0.301424	-3.2331	0.00122453	0.126396
ENSG00000155897	363.932	1.06661	0.330701	3.2253	0.00125839	0.129123
ENSG00000174080	435.384	1.05936	0.330348	3.20678	0.00134228	0.135811
ENSG00000188732	513.641	-1.04371	0.32563	-3.20519	0.00134973	0.135811
ENSG00000148516	7017.67	-0.889318	0.277552	-3.20415	0.00135461	0.135811
ENSG00000251562	621791	-0.86039	0.268528	-3.20409	0.0013549	0.135811
ENSG00000178295	1280.53	-0.929303	0.290537	-3.19857	0.00138111	0.137643
ENSG00000146592	1532.51	-1.03736	0.325191	-3.19001	0.00142268	0.140975
ENSG00000186472	7803.36	-0.93829	0.294379	-3.18735	0.00143583	0.14147
ENSG00000160307	464.632	1.01077	0.31819	3.17662	0.00149002	0.14598
ENSG00000135315	1159.06	-0.921374	0.291133	-3.16479	0.00155194	0.151192
ENSG00000125618	48.0821	1.13573	0.360006	3.15475	0.00160634	0.154574
ENSG00000179909	249.371	-1.1601	0.36788	-3.15347	0.0016134	0.154574
ENSG00000121691	638.991	0.99731	0.316212	3.15393	0.00161089	0.154574
ENSG00000134115	44.3202	-1.10752	0.351823	-3.14794	0.00164425	0.156664
ENSG00000163029	2430.54	-0.870476	0.277934	-3.13196	0.00173646	0.164547
ENSG00000244694	1335.44	-0.904579	0.289063	-3.12935	0.00175193	0.16511
ENSG00000134982	17918.1	-0.840235	0.26889	-3.12483	0.00177907	0.166762
ENSG00000248874	66.8992	-1.09437	0.350756	-3.12004	0.00180825	0.167684
ENSG00000124529	2164.72	0.899914	0.288415	3.1202	0.00180727	0.167684
ENSG00000212743	126.237	-1.14563	0.369333	-3.1019	0.00192284	0.177297
ENSG00000154678	995.408	-1.00527	0.324288	-3.09991	0.00193576	0.177297
ENSG00000146414	3643.92	-0.858744	0.277115	-3.09887	0.00194259	0.177297
ENSG00000121749	1501.98	-0.898413	0.290257	-3.09523	0.00196658	0.178547
ENSG00000253706	77.3008	-1.11854	0.362219	-3.08803	0.0020149	0.181981
ENSG00000164099	918.235	-0.91593	0.297215	-3.08171	0.00205818	0.184927
ENSG00000119397	2321.15	-0.890929	0.289298	-3.07962	0.00207262	0.185264
ENSG00000176824	173.387	-1.10982	0.361583	-3.06933	0.00214538	0.189811
ENSG00000173530	229.25	-1.10497	0.36	-3.06936	0.00214518	0.189811
ENSG00000214688	82.0122	1.13328	0.370389	3.05971	0.00221551	0.190313
ENSG00000233593	213.516	-1.07416	0.351067	-3.0597	0.00221558	0.190313
ENSG00000225504	573.545	-0.95771	0.31289	-3.06085	0.0022071	0.190313
ENSG00000180881	594.126	-0.959964	0.313058	-3.06642	0.00216642	0.190313
ENSG00000223745	827.613	-0.918509	0.300213	-3.05952	0.00221689	0.190313
ENSG00000108821	2104.4	-1.00641	0.328631	-3.06243	0.00219549	0.190313
ENSG00000198087	1185.53	-0.907639	0.296812	-3.05796	0.00222848	0.190365
ENSG00000253347	66.2264	-1.12379	0.368133	-3.05268	0.00226806	0.192796
ENSG00000121769	349.573	-1.11446	0.365369	-3.05023	0.00228665	0.193428
ENSG00000113810	7197.38	-0.857875	0.281779	-3.0445	0.00233069	0.195271
ENSG00000065320	7956.07	0.830376	0.272749	3.04446	0.00233095	0.195271
ENSG00000189292	187.426	-1.08573	0.357579	-3.03634	0.00239466	0.199643
ENSG00000256463	105.235	-1.11767	0.368363	-3.03415	0.00241211	0.200046
ENSG00000163932	163.34	-1.10588	0.364875	-3.03085	0.00243869	0.200046
ENSG00000099256	693.717	1.05062	0.346741	3.02999	0.00244563	0.200046
ENSG00000149231	3116.07	-0.833865	0.275091	-3.03123	0.00243557	0.200046
ENSG00000067066	71.2514	-1.10559	0.365841	-3.02205	0.00251069	0.202502
ENSG00000260296	341.166	-1.00229	0.331523	-3.02328	0.00250053	0.202502
ENSG00000229989	401.536	-0.983085	0.325257	-3.02248	0.00250711	0.202502
ENSG00000123119	234.787	-1.06267	0.351936	-3.01949	0.00253201	0.203276
ENSG00000198464	1291.28	-0.878415	0.291348	-3.015	0.0025698	0.205359
ENSG00000183454	1240.3	-0.89693	0.297715	-3.01271	0.00258922	0.205962
ENSG00000118412	3279.44	-0.848243	0.281781	-3.0103	0.00260991	0.20666
ENSG00000040731	711.185	-0.977269	0.325433	-3.00298	0.00267349	0.210732
ENSG00000267575	99.6872	-1.10188	0.370134	-2.97698	0.002911	0.223362
ENSG00000243915	109.16	-1.09872	0.368844	-2.97882	0.00289364	0.223362
ENSG00000198157	153.981	-1.08532	0.3639	-2.98246	0.0028594	0.223362
ENSG00000143429	208.051	-1.05579	0.354283	-2.98008	0.00288176	0.223362
ENSG00000125968	597.203	-0.999817	0.335421	-2.98078	0.00287518	0.223362
ENSG00000164070	2309.18	-0.842606	0.283001	-2.97739	0.00290709	0.223362
ENSG00000189057	440.304	-1.01631	0.341801	-2.97339	0.00294534	0.225
ENSG00000241213	268.509	-1.01849	0.342846	-2.97069	0.00297134	0.225991
ENSG00000178177	2907.89	-0.819083	0.27621	-2.96544	0.00302255	0.228882
ENSG00000086205	44.1899	-1.02786	0.347298	-2.95959	0.00308048	0.232255
ENSG00000078399	1694.39	0.855462	0.289765	2.95226	0.00315462	0.236815
ENSG00000269069	228.86	-1.02439	0.347836	-2.94504	0.00322908	0.240324
ENSG00000152268	933.441	0.905245	0.307269	2.9461	0.00321812	0.240324
ENSG00000197705	166.397	-1.08027	0.367033	-2.94326	0.0032478	0.240684
ENSG00000240393	199.537	-1.03654	0.352729	-2.93862	0.00329673	0.243271
ENSG00000259436	58.4949	-1.04234	0.355328	-2.93345	0.00335218	0.246314
ENSG00000146352	1023.9	-0.876043	0.298935	-2.93054	0.0033837	0.247581
ENSG00000215808	42.7653	-1.0306	0.352629	-2.92261	0.00347108	0.252908
ENSG00000159905	707.497	-0.896907	0.309292	-2.89987	0.00373316	0.26821
ENSG00000182752	807.423	-0.877029	0.302254	-2.90163	0.00371228	0.26821
ENSG00000103995	917.832	-0.909869	0.313781	-2.8997	0.00373522	0.26821
ENSG00000122257	4733.36	-0.786697	0.271364	-2.89905	0.00374297	0.26821
ENSG00000197008	1526.66	-0.87092	0.300859	-2.89477	0.00379431	0.27077
ENSG00000148123	901.839	-0.860016	0.297554	-2.89028	0.00384894	0.272426
ENSG00000110318	1350.53	-0.847967	0.293277	-2.89135	0.00383594	0.272426
ENSG00000184357	5635.02	0.883209	0.306313	2.88336	0.0039346	0.277357
ENSG00000265185	102.669	1.06687	0.370454	2.87991	0.0039779	0.277804
ENSG00000165511	178.018	1.02597	0.356374	2.87891	0.00399049	0.277804
ENSG00000231607	626.185	-0.901744	0.313348	-2.87777	0.00400501	0.277804
ENSG00000143971	1183.52	-0.846191	0.293848	-2.87969	0.00398064	0.277804
ENSG00000144747	2844.88	-0.801759	0.279392	-2.86965	0.00410924	0.283898
ENSG00000260075	44.7812	-1.01789	0.356307	-2.85676	0.00427987	0.287159
ENSG00000260142	54.9561	-1.03689	0.364018	-2.84845	0.0043933	0.287159
ENSG00000230002	153.585	-1.02962	0.361403	-2.84897	0.00438613	0.287159
ENSG00000260248	193.138	-1.05977	0.370293	-2.86197	0.00421018	0.287159
ENSG00000154874	193.843	-1.05782	0.36998	-2.85912	0.00424822	0.287159
ENSG00000181965	199.394	-1.03118	0.361667	-2.85118	0.00435578	0.287159
ENSG00000154736	368.742	-1.02786	0.361172	-2.84592	0.00442836	0.287159
ENSG00000146276	467.001	0.907045	0.318628	2.84673	0.00441715	0.287159
ENSG00000112419	700.925	-0.94476	0.332051	-2.84523	0.00443795	0.287159
ENSG00000198440	720.43	0.893198	0.312519	2.85806	0.00426242	0.287159
ENSG00000229419	812.807	-0.85781	0.301379	-2.84629	0.00442325	0.287159
ENSG00000166432	875.546	-0.881517	0.309042	-2.85242	0.00433883	0.287159
ENSG00000184611	1005.66	-0.854188	0.298407	-2.8625	0.00420319	0.287159
ENSG00000164332	1367.32	-0.831125	0.290653	-2.85951	0.0042429	0.287159
ENSG00000140157	1624.81	-0.835055	0.293325	-2.84686	0.00441532	0.287159
ENSG00000196912	2068.63	-0.828727	0.290448	-2.85327	0.00432714	0.287159
ENSG00000108055	5593.35	-0.780476	0.274082	-2.8476	0.00440496	0.287159
ENSG00000188803	583.237	-0.950513	0.335077	-2.8367	0.00455825	0.293846
ENSG00000173157	106.673	-1.04644	0.369288	-2.83366	0.00460186	0.295096
ENSG00000267520	203.1	-0.99943	0.352785	-2.83298	0.00461167	0.295096
ENSG00000077238	97.8393	-1.00756	0.356637	-2.82518	0.00472541	0.299964
ENSG00000233061	235.421	-0.978043	0.346306	-2.82422	0.00473964	0.299964
ENSG00000124212	1559.91	0.816389	0.288862	2.82622	0.00471007	0.299964
ENSG00000111879	4456.33	-0.781374	0.27699	-2.82094	0.00478827	0.30194
ENSG00000248483	271.41	-0.958073	0.340864	-2.81072	0.00494305	0.309449
ENSG00000068793	3524.43	-0.772687	0.27485	-2.81131	0.00493403	0.309449
ENSG00000237945	310.501	0.986145	0.3516	2.80474	0.00503579	0.314121
ENSG00000258395	25.9534	0.886396	0.316186	2.8034	0.00505666	0.314292
ENSG00000226779	45.1987	-0.957711	0.342657	-2.79496	0.00519065	0.316941
ENSG00000028137	56.6485	-1.0084	0.360707	-2.79561	0.00518019	0.316941
ENSG00000163909	429.476	-0.903102	0.322694	-2.79864	0.00513188	0.316941
ENSG00000137871	1315.8	-0.915684	0.327577	-2.79533	0.00518472	0.316941
ENSG00000215158	1558.88	-0.802126	0.286785	-2.79696	0.00515859	0.316941
ENSG00000189229	96.7042	-0.966	0.346327	-2.78927	0.00528262	0.319942
ENSG00000226383	415.816	-0.90417	0.324174	-2.78915	0.00528462	0.319942
ENSG00000041982	3570.34	0.762645	0.273496	2.78851	0.00529516	0.319942
ENSG00000112874	904.341	-0.831947	0.298757	-2.78469	0.00535788	0.322608
ENSG00000166888	268.761	-1.01161	0.363436	-2.78345	0.0053784	0.322722
ENSG00000137558	2375.14	0.772653	0.277923	2.7801	0.00543426	0.32495
ENSG00000182492	131.522	-1.02887	0.370487	-2.77707	0.0054851	0.326863
ENSG00000092607	40.9097	0.894398	0.323846	2.7618	0.00574836	0.329518
ENSG00000050555	47.1233	-0.992932	0.358668	-2.76839	0.0056334	0.329518
ENSG00000115507	51.8578	-0.998752	0.361456	-2.76314	0.00572486	0.329518
ENSG00000260645	131.964	-1.00817	0.365252	-2.7602	0.00577668	0.329518
ENSG00000152049	265.364	0.942925	0.340434	2.76977	0.00560954	0.329518
ENSG00000124493	276.602	-1.01676	0.368362	-2.76022	0.00577628	0.329518
ENSG00000259976	359.443	-0.911326	0.330135	-2.76047	0.00577184	0.329518
ENSG00000197302	2145.5	-0.77391	0.27984	-2.76555	0.0056827	0.329518
ENSG00000250305	2712.84	-0.807611	0.292355	-2.76243	0.00573723	0.329518
ENSG00000152495	2746.39	-0.851265	0.307433	-2.76894	0.00562384	0.329518
ENSG00000147257	3081.63	0.92707	0.33542	2.7639	0.00571143	0.329518
ENSG00000187240	3465.64	-0.758904	0.274148	-2.76822	0.00563626	0.329518
ENSG00000164190	10191	-0.738284	0.267392	-2.76105	0.00576152	0.329518
ENSG00000129654	842.023	0.831668	0.301568	2.75781	0.005819	0.330843
ENSG00000196517	2344.87	0.771863	0.280496	2.75178	0.00592727	0.335898
ENSG00000235652	383.013	-0.909424	0.331167	-2.74612	0.00603045	0.339526
ENSG00000149295	637.063	-0.926751	0.337473	-2.74615	0.00602991	0.339526
ENSG00000129534	1423.28	-0.834968	0.304471	-2.74235	0.00610007	0.342334
ENSG00000140479	114.378	-0.989283	0.361782	-2.73447	0.00624805	0.349508
ENSG00000064300	3843.24	0.772622	0.282732	2.7327	0.00628167	0.349886
ENSG00000144749	15849.7	0.765228	0.280099	2.732	0.00629517	0.349886
ENSG00000251022	1371.78	-0.793786	0.290736	-2.73027	0.00632829	0.350603
ENSG00000170421	151.518	-0.998517	0.365874	-2.72913	0.00635025	0.3507
ENSG00000237298	992.322	-0.8868	0.32536	-2.72559	0.00641861	0.35335
ENSG00000171988	8492.91	-0.735452	0.269937	-2.72453	0.00643928	0.353366
ENSG00000124479	151.844	0.981906	0.360596	2.72301	0.00646906	0.35388
ENSG00000269998	92.2577	-1.00805	0.370548	-2.72042	0.00651995	0.355542
ENSG00000003402	335.897	-0.915516	0.336959	-2.71699	0.0065878	0.355885
ENSG00000069493	450.441	-0.871213	0.320622	-2.71726	0.00658242	0.355885
ENSG00000082781	4017	0.741764	0.272812	2.71896	0.00654877	0.355885
ENSG00000148690	1317.24	-0.793875	0.292415	-2.71489	0.00662977	0.35704
ENSG00000166845	1108.56	-0.808652	0.29807	-2.71296	0.00666846	0.358012
ENSG00000151338	617.766	-0.837571	0.309021	-2.7104	0.00672024	0.359678
ENSG00000264943	39.1609	-0.919741	0.340005	-2.70508	0.00682876	0.362297
ENSG00000075643	86.3387	-0.976054	0.360811	-2.70517	0.00682692	0.362297
ENSG00000121621	1136.71	-0.864426	0.319574	-2.70493	0.00683186	0.362297
ENSG00000169856	301.965	-0.972022	0.360837	-2.6938	0.00706431	0.367553
ENSG00000259280	405.856	-0.960195	0.35654	-2.69309	0.00707933	0.367553
ENSG00000206120	630.919	-0.849923	0.315556	-2.69341	0.00707243	0.367553
ENSG00000108018	1268.92	-0.781427	0.289696	-2.69741	0.00698822	0.367553
ENSG00000188641	1374.96	-0.825249	0.306341	-2.69389	0.00706239	0.367553
ENSG00000114115	1634.58	0.807016	0.299467	2.69484	0.00704215	0.367553
ENSG00000023287	6507.11	-0.733474	0.271795	-2.69863	0.00696251	0.367553
ENSG00000019549	184.564	-0.976633	0.363121	-2.68955	0.00715476	0.37036
ENSG00000125462	14212	0.724429	0.269712	2.68593	0.00723281	0.373286
ENSG00000171617	23401.1	0.716357	0.267042	2.68256	0.00730602	0.375946
ENSG00000173705	82.8115	0.992819	0.370534	2.67942	0.00737487	0.378366
ENSG00000135951	439.51	-0.865147	0.323482	-2.67448	0.00748444	0.382855
ENSG00000230847	33.533	-0.906385	0.339128	-2.67269	0.00752457	0.383775
ENSG00000122497	194.404	0.956191	0.358204	2.6694	0.00759869	0.386419
ENSG00000111860	2349.38	-0.752026	0.281887	-2.66783	0.00763422	0.387091
ENSG00000253187	141.49	0.972764	0.364966	2.66536	0.00769065	0.388815
ENSG00000204065	62.3065	-0.974187	0.366033	-2.66147	0.00777999	0.392188
ENSG00000153789	88.6507	0.984968	0.370427	2.659	0.00783723	0.39279
ENSG00000138688	14040.7	-0.736456	0.276906	-2.65959	0.00782359	0.39279
ENSG00000075292	16016.1	-0.709844	0.267506	-2.65357	0.00796457	0.398022
ENSG00000132130	165.075	-0.958281	0.361942	-2.64761	0.00810628	0.40394
ENSG00000261770	138.654	-0.973607	0.368369	-2.64302	0.008217	0.406543
ENSG00000182572	1831.69	0.746433	0.282469	2.64253	0.00822885	0.406543
ENSG00000135976	6671.85	-0.718576	0.271746	-2.64429	0.00818623	0.406543
ENSG00000261050	1002.7	-0.815759	0.309293	-2.6375	0.00835195	0.411452
ENSG00000137841	98.8419	-0.975595	0.370078	-2.63619	0.00838428	0.411875
ENSG00000231689	99.5751	-0.975058	0.370039	-2.63501	0.00841343	0.412139
ENSG00000164211	2192.59	-0.747149	0.283792	-2.63273	0.00847012	0.413747
ENSG00000168505	1852.01	0.832972	0.316536	2.63153	0.0085002	0.41405
ENSG00000178053	1934.87	0.738146	0.280839	2.62836	0.00857985	0.41676
ENSG00000028277	2338.74	-0.736452	0.281583	-2.6154	0.0089123	0.431699
ENSG00000234719	41.131	0.921978	0.353872	2.6054	0.00917676	0.435454
ENSG00000184368	104.942	-0.964913	0.370425	-2.60488	0.00919071	0.435454
ENSG00000213613	114.956	-0.959504	0.367928	-2.60786	0.00911105	0.435454
ENSG00000133710	235.543	-0.960977	0.3687	-2.60639	0.00915018	0.435454
ENSG00000162817	315.959	-0.959534	0.368309	-2.60524	0.00918099	0.435454
ENSG00000138050	537.712	-0.821725	0.315373	-2.60557	0.00917221	0.435454
ENSG00000129595	2748.53	-0.792301	0.303429	-2.61116	0.00902355	0.435454
ENSG00000007372	5528.03	-0.710134	0.27215	-2.60935	0.00907152	0.435454
ENSG00000177694	122.705	-0.953907	0.366729	-2.60112	0.00929199	0.438551
ENSG00000157423	1657.65	0.740891	0.284895	2.60058	0.00930666	0.438551
ENSG00000146707	315.78	0.885818	0.341267	2.59567	0.00944065	0.443659
ENSG00000253284	603.428	-0.805644	0.310524	-2.59447	0.00947371	0.44401
ENSG00000006071	173.931	-0.927577	0.357763	-2.59272	0.00952215	0.445077
ENSG00000197044	391.772	0.851661	0.328803	2.59018	0.00959249	0.44716
ENSG00000125351	971.909	-0.776507	0.299922	-2.58903	0.00962462	0.447455
ENSG00000147255	378.903	-0.854157	0.33031	-2.58592	0.00971186	0.450206
ENSG00000133640	499.857	-0.827509	0.320159	-2.58468	0.00974701	0.450206
ENSG00000078177	6440.68	-0.70122	0.271353	-2.58416	0.00976169	0.450206
ENSG00000136869	97.0487	0.95665	0.370417	2.58263	0.00980511	0.451009
ENSG00000132424	11514.2	-0.689387	0.267041	-2.58158	0.00983492	0.451184
ENSG00000160963	1454.56	0.756122	0.293422	2.57691	0.00996889	0.454923
ENSG00000188158	1755.69	-0.729414	0.282963	-2.57777	0.009944	0.454923
ENSG00000137941	3788.29	-0.802261	0.311631	-2.57439	0.0100416	0.455843
ENSG00000011405	5719.29	-0.696896	0.270628	-2.5751	0.010021	0.455843
ENSG00000233756	36.3909	-0.86221	0.335431	-2.57045	0.0101566	0.458659
ENSG00000224003	200.434	-0.905497	0.352236	-2.57071	0.0101489	0.458659
ENSG00000260966	909.033	-0.773672	0.301745	-2.56399	0.0103477	0.465396
ENSG00000100941	4824.04	-0.700011	0.273058	-2.5636	0.0103594	0.465396
ENSG00000272054	137.809	-0.937503	0.366369	-2.5589	0.0105004	0.469115
ENSG00000117115	177.082	-0.937614	0.366452	-2.55863	0.0105087	0.469115
ENSG00000237149	363.352	0.838038	0.327597	2.55814	0.0105234	0.469115
ENSG00000170689	6752.42	0.774867	0.303082	2.55662	0.0105694	0.469958
ENSG00000088387	670.887	-0.869824	0.340792	-2.55236	0.0106995	0.473356
ENSG00000172733	1284.05	-0.739605	0.289776	-2.55233	0.0107004	0.473356
ENSG00000067900	4536.27	-0.692425	0.271628	-2.54917	0.010798	0.476457
ENSG00000152404	1226.75	-0.737034	0.289756	-2.54363	0.0109706	0.482847
ENSG00000039319	4270.47	-0.69409	0.273801	-2.53502	0.0112441	0.493632
ENSG00000123496	80.7326	-0.933076	0.368998	-2.52867	0.0114494	0.501277
ENSG00000153922	6285.67	-0.704254	0.278597	-2.52786	0.0114761	0.501277
ENSG00000032219	3901.12	-0.688396	0.272945	-2.52211	0.0116653	0.508261
ENSG00000186523	140.95	-0.919307	0.365158	-2.51756	0.0118171	0.51017
ENSG00000272447	205.021	0.883093	0.350727	2.51789	0.0118059	0.51017
ENSG00000261311	317.917	-0.840624	0.334141	-2.51578	0.011877	0.51017
ENSG00000226711	732.273	-0.763814	0.303451	-2.51709	0.0118329	0.51017
ENSG00000125676	4767.1	-0.688494	0.273698	-2.51552	0.0118856	0.51017
ENSG00000153201	12246	-0.672155	0.266884	-2.51853	0.0117846	0.51017
ENSG00000153234	72.5303	-0.907069	0.361203	-2.51125	0.0120306	0.513929
ENSG00000154162	408.301	-0.825431	0.328701	-2.51119	0.0120325	0.513929
ENSG00000196747	3129.09	0.704271	0.280596	2.50991	0.0120763	0.514535
ENSG00000215030	342.872	-0.829021	0.331814	-2.49846	0.0124736	0.530158
ENSG00000205922	59.5243	-0.90772	0.363817	-2.49499	0.0125961	0.533873
ENSG00000174840	1659.56	0.726397	0.291229	2.49424	0.0126226	0.533873
ENSG00000180730	112.497	-0.917704	0.368292	-2.49178	0.0127103	0.535072
ENSG00000168913	678.253	0.760435	0.305185	2.49172	0.0127126	0.535072
ENSG00000188659	303.097	-0.836153	0.335833	-2.48979	0.0127819	0.536686
ENSG00000252498	102.702	-0.91776	0.369459	-2.48407	0.0129892	0.537035
ENSG00000143469	794.352	-0.825443	0.33236	-2.48358	0.013007	0.537035
ENSG00000185164	1013.38	-0.761276	0.306149	-2.48662	0.0128963	0.537035
ENSG00000197697	1761.87	0.785853	0.316297	2.48454	0.0129717	0.537035
ENSG00000164031	3355.96	-0.683456	0.274912	-2.48609	0.0129157	0.537035
ENSG00000177888	3878.97	-0.695275	0.279479	-2.48776	0.0128551	0.537035
ENSG00000119707	8767.54	-0.668806	0.269129	-2.48508	0.0129523	0.537035
ENSG00000018869	181.392	0.882749	0.355669	2.48194	0.0130668	0.538223
ENSG00000153914	6054.23	-0.676889	0.273952	-2.47083	0.01348	0.553926
ENSG00000263553	36.3007	0.836829	0.338868	2.46948	0.0135309	0.554705
ENSG00000183604	557.838	-0.770832	0.312288	-2.46833	0.0135743	0.555171
ENSG00000107521	438.111	-0.833011	0.337645	-2.46712	0.0136205	0.555498
ENSG00000152583	8941.27	0.784103	0.317909	2.46644	0.0136464	0.555498
ENSG00000144115	301.37	-0.828449	0.336042	-2.46531	0.0136894	0.555592
ENSG00000079134	1980.37	-0.69526	0.282087	-2.4647	0.0137128	0.555592
ENSG00000153250	1251.03	-0.758807	0.308238	-2.46175	0.013826	0.557572
ENSG00000172469	1617.03	-0.722503	0.293482	-2.46183	0.013823	0.557572
ENSG00000047634	980.273	-0.725781	0.2951	-2.45944	0.0139155	0.558494
ENSG00000253738	1350.93	-0.707007	0.287628	-2.45806	0.013969	0.558494
ENSG00000171476	1873.06	0.766532	0.311873	2.45784	0.0139777	0.558494
ENSG00000162601	3594.24	-0.683983	0.278134	-2.45918	0.0139253	0.558494
ENSG00000235370	352.072	-0.809523	0.329736	-2.45506	0.0140861	0.558962
ENSG00000152402	1734.42	-0.764573	0.311258	-2.45639	0.014034	0.558962
ENSG00000115419	3847.4	-0.68082	0.277244	-2.45567	0.0140622	0.558962
ENSG00000109107	508.735	-0.855108	0.348549	-2.45334	0.0141538	0.560366
ENSG00000108691	55.4648	-0.890467	0.364384	-2.44376	0.0145352	0.56604
ENSG00000008517	61.2781	-0.875968	0.358261	-2.44505	0.014483	0.56604
ENSG00000251136	388.13	-0.801024	0.327513	-2.44578	0.0144539	0.56604
ENSG00000133739	959.607	-0.754517	0.308636	-2.44468	0.0144981	0.56604
ENSG00000184349	1202.22	-0.849733	0.347797	-2.44319	0.0145582	0.56604
ENSG00000152270	1270.94	-0.71356	0.291474	-2.44811	0.0143606	0.56604
ENSG00000203813	1763.46	0.699724	0.28616	2.44522	0.0144764	0.56604
ENSG00000175161	5150.9	-0.733973	0.300396	-2.44335	0.0145517	0.56604
ENSG00000182103	844.606	0.730473	0.299329	2.44037	0.0146724	0.568069
ENSG00000102780	1131.77	-0.722156	0.295932	-2.44028	0.0146759	0.568069
ENSG00000158296	319.552	-0.856144	0.351905	-2.43288	0.0149792	0.578517
ENSG00000176293	317.066	0.849668	0.350324	2.42538	0.0152924	0.589301
ENSG00000246705	134.562	0.882445	0.364013	2.42421	0.0153418	0.589892
ENSG00000260230	2724.01	0.701541	0.289792	2.42084	0.0154846	0.594069
ENSG00000188002	270.663	-0.830872	0.344329	-2.41302	0.0158209	0.605628
ENSG00000165338	2349.89	-0.68873	0.285742	-2.41032	0.0159384	0.608783
ENSG00000089116	160.518	-0.88689	0.368349	-2.40774	0.0160515	0.610416
ENSG00000174720	1507.37	-0.688976	0.286128	-2.40793	0.0160431	0.610416
ENSG00000272472	67.2992	-0.886266	0.368357	-2.406	0.0161283	0.611992
ENSG00000164125	1382.15	0.737361	0.307586	2.39725	0.0165187	0.622895
ENSG00000175265	1756.81	-0.728351	0.303825	-2.39727	0.0165177	0.622895
ENSG00000173905	1997.95	-0.672637	0.280599	-2.39715	0.0165234	0.622895
ENSG00000254463	63.5766	-0.87924	0.367296	-2.39382	0.016674	0.62721
ENSG00000272137	78.3517	-0.884188	0.369798	-2.391	0.0168025	0.630584
ENSG00000136824	2013	-0.730271	0.305519	-2.39026	0.0168364	0.630584
ENSG00000250608	85.0801	-0.884895	0.37052	-2.38825	0.0169288	0.631318
ENSG00000069712	2598.63	-0.669103	0.280132	-2.38853	0.0169159	0.631318
ENSG00000151952	875.353	0.710514	0.297657	2.38702	0.0169855	0.632072
ENSG00000257185	41.5794	-0.842406	0.35312	-2.38561	0.0170508	0.633144
ENSG00000127328	1536.97	-0.705823	0.296534	-2.38024	0.0173015	0.639251
ENSG00000133858	5062.17	-0.64488	0.27099	-2.37972	0.0173259	0.639251
ENSG00000177200	13444.4	-0.634398	0.266537	-2.38015	0.0173057	0.639251
ENSG00000166004	2583.06	-0.658141	0.277062	-2.37543	0.0175286	0.645359
ENSG00000107829	139.438	-0.876997	0.369859	-2.37117	0.0177321	0.646062
ENSG00000132470	538.666	0.822506	0.34651	2.37369	0.0176114	0.646062
ENSG00000124299	1009.49	0.702892	0.296325	2.37203	0.0176904	0.646062
ENSG00000131941	1381.36	0.681625	0.287368	2.37196	0.0176941	0.646062
ENSG00000197846	1656.81	0.706269	0.297862	2.37113	0.017734	0.646062
ENSG00000250371	44.589	-0.845241	0.356888	-2.36836	0.0178671	0.649544
ENSG00000237491	185.974	-0.842505	0.356158	-2.36554	0.018004	0.651791
ENSG00000187416	1111.51	0.693972	0.293318	2.36594	0.0179843	0.651791
ENSG00000096060	1186.51	-0.686712	0.290481	-2.36405	0.0180764	0.652941
ENSG00000135164	5723.75	-0.638109	0.270067	-2.36278	0.0181382	0.652941
ENSG00000184226	5757.33	-0.648139	0.274337	-2.36257	0.0181488	0.652941
ENSG00000037965	38.0564	-0.791181	0.335182	-2.36045	0.0182526	0.653279
ENSG00000154175	53.3805	-0.857662	0.36346	-2.35972	0.018289	0.653279
ENSG00000131849	200.135	0.868843	0.368172	2.35988	0.0182807	0.653279
ENSG00000122641	245.055	0.810093	0.34347	2.35856	0.0183462	0.653279
ENSG00000253661	1010.76	-0.737632	0.312849	-2.35779	0.0183842	0.653279
ENSG00000079215	7010.26	0.657665	0.278868	2.35833	0.0183572	0.653279
ENSG00000181381	121.084	-0.862428	0.366849	-2.35091	0.0187278	0.656274
ENSG00000240291	159.744	-0.8476	0.360082	-2.35391	0.0185771	0.656274
ENSG00000219626	701.27	-0.717249	0.305032	-2.35139	0.0187035	0.656274
ENSG00000096872	731.507	-0.727611	0.30951	-2.35085	0.0187308	0.656274
ENSG00000198130	1270.48	-0.685351	0.291319	-2.35258	0.0186437	0.656274
ENSG00000056998	1732.59	0.664836	0.282813	2.35079	0.0187334	0.656274
ENSG00000137812	2855.64	-0.74237	0.315518	-2.35286	0.0186297	0.656274
ENSG00000238741	3788.01	0.64769	0.275743	2.34889	0.0188295	0.658311
ENSG00000188931	55.4708	0.8571	0.365213	2.34685	0.0189329	0.659863
ENSG00000196549	246.533	0.832904	0.355067	2.34577	0.018988	0.659863
ENSG00000171466	2494.69	0.746755	0.31834	2.34578	0.0189874	0.659863
ENSG00000102595	3952.99	-0.652701	0.278357	-2.34483	0.0190356	0.660193

## Sheet: SIT2
SIT2. Gene ontology analysis of biological clusters most enriched in CNTNAP2 carrier NGN2-neurons.
DAVID Annotation Category	Ontology Term	p-value	Fold Change	Bonferroni adjusted p-value	FDR	-log10(p-value)
GOTERM_MF_FAT	DNA binding	1.4e-08	1.8	1e-05	2.1e-05	7.85387
GOTERM_BP_FAT	transcription, DNA-templated	1.2e-07	1.6	0.00053	0.00022	6.92082
GOTERM_CC_FAT	chromosomal part	2.3e-05	2.2	0.011	0.033	4.63827
GOTERM_MF_FAT	transcription factor activity, sequence-specific DNA binding	6.7e-05	1.8	0.048	0.1	4.17393
GOTERM_CC_FAT	DNA packaging complex	0.00014	6.9	0.063	0.2	3.85387
GOTERM_CC_FAT	proteinaceous extracellular matrix	0.00074	2.5	0.29	1.1	3.13077
GOTERM_BP_FAT	pattern specification process	8.6e-05	2.6	0.32	0.16	4.0655
GOTERM_BP_FAT	embryonic skeletal system development	0.00027	4.2	0.71	0.51	3.56864
GOTERM_BP_FAT	central nervous system development	0.00028	1.9	0.72	0.53	3.55284
GOTERM_BP_FAT	nuclear division	0.00053	2.1	0.91	0.99	3.27572
GOTERM_BP_FAT	cellular component assembly involved in morphogenesis	0.00063	2.7	0.94	1.2	3.20066
GOTERM_CC_FAT	microtubule cytoskeleton	0.0077	1.6	0.97	10	2.11351
GOTERM_BP_FAT	regulation of nucleobase-containing compound metabolic process	1.3e-07	1.5	0.00059	0.00025
GOTERM_BP_FAT	nucleic acid-templated transcription	2.9e-07	1.5	0.0013	0.00055
GOTERM_BP_FAT	regulation of nucleic acid-templated transcription	4e-07	1.5	0.0018	0.00075
GOTERM_BP_FAT	regulation of RNA biosynthetic process	5e-07	1.5	0.0023	0.00095
GOTERM_BP_FAT	regulation of transcription, DNA-templated	5.5e-07	1.5	0.0025	0.001
GOTERM_BP_FAT	regulation of nitrogen compound metabolic process	8.2e-07	1.5	0.0037	0.0015
GOTERM_BP_FAT	regulation of RNA metabolic process	8.5e-07	1.5	0.0038	0.0016
GOTERM_BP_FAT	regulation of macromolecule biosynthetic process	8.7e-07	1.5	0.0039	0.0016
GOTERM_BP_FAT	RNA biosynthetic process	1.1e-06	1.5	0.005	0.0021
GOTERM_BP_FAT	regulation of cellular macromolecule biosynthetic process	1.3e-06	1.5	0.0059	0.0025
GOTERM_CC_FAT	chromosome	6.3e-05	2	0.029	0.089
GOTERM_MF_FAT	nucleic acid binding	6.2e-05	1.4	0.044	0.094
GOTERM_MF_FAT	nucleic acid binding transcription factor activity	6.7e-05	1.8	0.048	0.1
GOTERM_BP_FAT	nucleobase-containing compound biosynthetic process	1.4e-05	1.4	0.06	0.026
GOTERM_BP_FAT	heterocycle biosynthetic process	1.5e-05	1.4	0.067	0.029
GOTERM_CC_FAT	chromosomal region	0.00015	2.8	0.068	0.22
GOTERM_MF_FAT	sequence-specific DNA binding	0.00016	1.9	0.11	0.24
GOTERM_BP_FAT	RNA metabolic process	2.9e-05	1.4	0.12	0.055
GOTERM_BP_FAT	aromatic compound biosynthetic process	3.1e-05	1.4	0.13	0.058
GOTERM_BP_FAT	regulation of gene expression	4.6e-05	1.4	0.19	0.086
GOTERM_BP_FAT	mitotic sister chromatid segregation	6.3e-05	4.2	0.25	0.12
GOTERM_BP_FAT	sister chromatid segregation	0.0001	3.3	0.37	0.19
GOTERM_MF_FAT	organic cyclic compound binding	0.00067	1.2	0.39	1
GOTERM_BP_FAT	nuclear chromosome segregation	0.00012	3	0.42	0.23
GOTERM_BP_FAT	regionalization	0.00012	2.9	0.43	0.23
GOTERM_CC_FAT	extracellular matrix	0.0012	2.2	0.44	1.7
GOTERM_MF_FAT	heterocyclic compound binding	0.0008	1.2	0.45	1.2
GOTERM_BP_FAT	single-organism organelle organization	0.00018	1.6	0.56	0.34
GOTERM_BP_FAT	anterior/posterior pattern specification	0.00019	3.5	0.57	0.35
GOTERM_CC_FAT	chromatin	0.0025	2.2	0.69	3.5
KEGG_PATHWAY	Alcoholism	0.0064	3.6	0.69	7.6
GOTERM_BP_FAT	embryo development	0.00028	1.9	0.71	0.52
GOTERM_BP_FAT	chromosome segregation	0.00028	2.7	0.71	0.52
GOTERM_CC_FAT	chromosome, telomeric region	0.0029	3.4	0.74	4.1
GOTERM_BP_FAT	embryonic organ morphogenesis	0.0003	2.9	0.75	0.57
GOTERM_BP_FAT	embryonic morphogenesis	0.00031	2.2	0.76	0.59
KEGG_PATHWAY	RNA transport	0.0084	3.1	0.79	9.9
GOTERM_CC_FAT	nucleosome	0.0034	5.8	0.8	4.8
KEGG_PATHWAY	Aldosterone synthesis and secretion	0.0089	4.6	0.81	11
GOTERM_BP_FAT	gene expression	0.00044	1.3	0.86	0.83
GOTERM_CC_FAT	condensed chromosome	0.0042	2.8	0.86	5.9
KEGG_PATHWAY	Insulin secretion	0.012	4.3	0.89	14
GOTERM_MF_FAT	neutral L-amino acid secondary active transmembrane transporter activity	0.003	33	0.89	4.4
GOTERM_BP_FAT	cellular macromolecule biosynthetic process	0.00051	1.3	0.9	0.95
KEGG_PATHWAY	Glutamatergic synapse	0.013	3.6	0.9	15
GOTERM_BP_FAT	organelle fission	0.00059	2.1	0.93	1.1
GOTERM_MF_FAT	tubulin binding	0.0042	2.4	0.95	6.2
GOTERM_CC_FAT	nuclear body	0.0068	2.2	0.96	9.3
KEGG_PATHWAY	Renin secretion	0.018	4.9	0.96	20
GOTERM_BP_FAT	positive regulation of RNA biosynthetic process	0.00084	1.7	0.98	1.6
GOTERM_BP_FAT	nervous system development	0.00093	1.5	0.98	1.7
GOTERM_MF_FAT	RNA polymerase II regulatory region sequence-specific DNA binding	0.0052	1.9	0.98	7.6
GOTERM_MF_FAT	RNA polymerase II regulatory region DNA binding	0.0057	1.9	0.98	8.2
GOTERM_CC_FAT	centrosome	0.0088	1.9	0.98	12
GOTERM_MF_FAT	RNA polymerase II core promoter sequence-specific DNA binding	0.0053	5.3	0.98	7.8
GOTERM_CC_FAT	nuclear speck	0.0087	2.6	0.98	12
GOTERM_CC_FAT	extracellular region part	0.0081	1.3	0.98	11
GOTERM_BP_FAT	positive regulation of nucleic acid-templated transcription	0.0011	1.6	0.99	2
GOTERM_BP_FAT	positive regulation of transcription, DNA-templated	0.0011	1.6	0.99	2
GOTERM_BP_FAT	embryonic organ development	0.001	2.3	0.99	1.9
GOTERM_CC_FAT	microtubule organizing center	0.0091	1.8	0.99	12
GOTERM_BP_FAT	mitotic nuclear division	0.0011	2.3	0.99	2
KEGG_PATHWAY	Systemic lupus erythematosus	0.024	4.5	0.99	26
KEGG_PATHWAY	Long-term potentiation	0.023	4.6	0.99	25
KEGG_PATHWAY	Thyroid hormone synthesis	0.025	4.4	0.99	27
KEGG_PATHWAY	Estrogen signaling pathway	0.027	3.5	0.99	29
GOTERM_BP_FAT	transcription from RNA polymerase II promoter	0.023	1.4	1	35
GOTERM_BP_FAT	regulation of transcription from RNA polymerase II promoter	0.038	1.3	1	52
GOTERM_BP_FAT	positive regulation of RNA metabolic process	0.0017	1.6	1	3.1
GOTERM_BP_FAT	positive regulation of nucleobase-containing compound metabolic process	0.0029	1.5	1	5.3
GOTERM_BP_FAT	positive regulation of biosynthetic process	0.003	1.5	1	5.5
GOTERM_BP_FAT	positive regulation of gene expression	0.003	1.5	1	5.6
GOTERM_BP_FAT	positive regulation of cellular biosynthetic process	0.0034	1.5	1	6.2
GOTERM_BP_FAT	positive regulation of macromolecule biosynthetic process	0.0051	1.5	1	9.1
GOTERM_BP_FAT	positive regulation of nitrogen compound metabolic process	0.0062	1.4	1	11
GOTERM_BP_FAT	positive regulation of transcription from RNA polymerase II promoter	0.03	1.5	1	44
GOTERM_BP_FAT	positive regulation of macromolecule metabolic process	0.044	1.2	1	58
GOTERM_BP_FAT	positive regulation of metabolic process	0.061	1.2	1	69
GOTERM_BP_FAT	positive regulation of cellular metabolic process	0.1	1.2	1	87
GOTERM_BP_FAT	organ morphogenesis	0.0017	1.7	1	3.1
GOTERM_BP_FAT	ear morphogenesis	0.0029	3.7	1	5.4
GOTERM_BP_FAT	inner ear morphogenesis	0.0038	4	1	6.9
GOTERM_BP_FAT	ear development	0.032	2.3	1	46
GOTERM_BP_FAT	inner ear development	0.039	2.3	1	52
GOTERM_BP_FAT	sensory organ morphogenesis	0.081	1.9	1	79
GOTERM_BP_FAT	sensory organ development	0.13	1.5	1	93
GOTERM_CC_FAT	extracellular matrix component	0.016	3.1	1	20
GOTERM_BP_FAT	brain development	0.0044	1.8	1	7.9
GOTERM_BP_FAT	head development	0.0045	1.8	1	8.1
GOTERM_BP_FAT	forebrain development	0.013	2	1	21
GOTERM_BP_FAT	telencephalon development	0.07	2	1	74
GOTERM_BP_FAT	embryonic skeletal system morphogenesis	0.0036	4	1	6.5
GOTERM_BP_FAT	skeletal system morphogenesis	0.013	2.5	1	22
GOTERM_BP_FAT	chordate embryonic development	0.016	1.8	1	26
GOTERM_BP_FAT	embryo development ending in birth or egg hatching	0.018	1.7	1	29
GOTERM_BP_FAT	skeletal system development	0.075	1.6	1	77
GOTERM_BP_FAT	meiotic nuclear division	0.0069	2.9	1	12
GOTERM_BP_FAT	meiotic cell cycle process	0.0096	2.8	1	17
GOTERM_BP_FAT	meiotic cell cycle	0.013	2.5	1	22
GOTERM_BP_FAT	chromosome organization involved in meiotic cell cycle	0.029	4.3	1	42
GOTERM_BP_FAT	meiotic chromosome segregation	0.069	3.2	1	74
GOTERM_MF_FAT	transcription regulatory region DNA binding	0.0074	1.7	1	11
GOTERM_MF_FAT	regulatory region DNA binding	0.0077	1.7	1	11
GOTERM_MF_FAT	regulatory region nucleic acid binding	0.0078	1.7	1	11
GOTERM_MF_FAT	transcriptional activator activity, RNA polymerase II core promoter proximal region sequence-specific binding	0.01	2.4	1	15
GOTERM_MF_FAT	transcription regulatory region sequence-specific DNA binding	0.011	1.7	1	15
GOTERM_MF_FAT	transcriptional activator activity, RNA polymerase II transcription regulatory region sequence-specific binding	0.014	2.2	1	19
GOTERM_MF_FAT	sequence-specific double-stranded DNA binding	0.019	1.7	1	26
GOTERM_MF_FAT	double-stranded DNA binding	0.022	1.6	1	29
GOTERM_MF_FAT	transcription factor activity, RNA polymerase II core promoter proximal region sequence-specific binding	0.029	1.9	1	36
GOTERM_MF_FAT	RNA polymerase II core promoter proximal region sequence-specific DNA binding	0.065	1.8	1	64
GOTERM_MF_FAT	core promoter proximal region sequence-specific DNA binding	0.085	1.7	1	74
GOTERM_MF_FAT	core promoter proximal region DNA binding	0.087	1.7	1	75
GOTERM_MF_FAT	RNA polymerase II transcription factor activity, sequence-specific DNA binding	0.17	1.4	1	94
GOTERM_BP_FAT	cell projection assembly	0.002	2.2	1	3.6
GOTERM_BP_FAT	cilium organization	0.0045	2.6	1	8.1
GOTERM_BP_FAT	organelle assembly	0.0055	1.8	1	9.8
GOTERM_BP_FAT	cilium assembly	0.0063	2.6	1	11
GOTERM_BP_FAT	cilium morphogenesis	0.017	2.3	1	28
GOTERM_BP_FAT	cell projection morphogenesis	0.033	1.5	1	46
GOTERM_BP_FAT	cell part morphogenesis	0.042	1.5	1	55
GOTERM_CC_FAT	ciliary part	0.086	1.7	1	72
GOTERM_CC_FAT	cilium	0.089	1.6	1	74
GOTERM_CC_FAT	primary cilium	0.41	1.4	1	100
GOTERM_BP_FAT	cell adhesion	0.0014	1.6	1	2.7
GOTERM_BP_FAT	biological adhesion	0.0016	1.6	1	2.9
GOTERM_BP_FAT	regulation of cell adhesion	0.017	1.7	1	28
GOTERM_BP_FAT	single organism cell adhesion	0.14	1.4	1	94
GOTERM_BP_FAT	cell-cell adhesion	0.17	1.3	1	97
GOTERM_BP_FAT	regulation of mitotic sister chromatid segregation	0.0014	5.7	1	2.6
GOTERM_BP_FAT	sister chromatid cohesion	0.0017	3.7	1	3.1
GOTERM_BP_FAT	regulation of chromosome segregation	0.0021	4.5	1	3.8
GOTERM_BP_FAT	chromosome organization	0.0022	1.7	1	4.1
GOTERM_BP_FAT	spindle assembly checkpoint	0.0025	8.6	1	4.6
GOTERM_BP_FAT	regulation of nuclear division	0.0027	3.1	1	5
GOTERM_BP_FAT	regulation of sister chromatid segregation	0.003	4.9	1	5.5
GOTERM_BP_FAT	regulation of mitotic nuclear division	0.003	3.3	1	5.5
GOTERM_BP_FAT	negative regulation of mitotic sister chromatid segregation	0.0067	6.5	1	12
GOTERM_BP_FAT	cell division	0.0082	1.8	1	14
GOTERM_BP_FAT	negative regulation of chromosome segregation	0.0082	6.2	1	14
GOTERM_BP_FAT	negative regulation of sister chromatid segregation	0.0082	6.2	1	14
GOTERM_BP_FAT	spindle checkpoint	0.0091	6	1	16
GOTERM_BP_FAT	mitotic cell cycle process	0.0095	1.6	1	16
GOTERM_BP_FAT	negative regulation of mitotic nuclear division	0.015	5.2	1	25
GOTERM_BP_FAT	positive regulation of mitotic cell cycle	0.015	3.1	1	25
GOTERM_CC_FAT	chromosome, centromeric region	0.016	2.6	1	21
GOTERM_BP_FAT	cell cycle process	0.017	1.4	1	27
GOTERM_BP_FAT	mitotic cell cycle	0.017	1.5	1	27
GOTERM_CC_FAT	nuclear chromosome	0.017	1.8	1	22
GOTERM_CC_FAT	nuclear chromosome part	0.018	1.9	1	23
GOTERM_BP_FAT	mitotic spindle assembly checkpoint	0.018	7.1	1	29
GOTERM_BP_FAT	regulation of metaphase/anaphase transition of cell cycle	0.019	4.8	1	31
GOTERM_BP_FAT	regulation of mitotic metaphase/anaphase transition	0.019	4.8	1	31
GOTERM_CC_FAT	kinetochore	0.019	2.9	1	24
GOTERM_BP_FAT	metaphase/anaphase transition of cell cycle	0.022	4.6	1	34
GOTERM_BP_FAT	regulation of mitotic sister chromatid separation	0.022	4.6	1	34
GOTERM_BP_FAT	mitotic sister chromatid separation	0.025	4.5	1	38
GOTERM_BP_FAT	cell cycle	0.032	1.3	1	45
GOTERM_BP_FAT	positive regulation of cell cycle process	0.032	2.2	1	46
GOTERM_BP_FAT	negative regulation of nuclear division	0.032	4.1	1	46
GOTERM_BP_FAT	negative regulation of metaphase/anaphase transition of cell cycle	0.034	5.6	1	48
GOTERM_BP_FAT	negative regulation of mitotic metaphase/anaphase transition	0.034	5.6	1	48
GOTERM_BP_FAT	mitotic spindle checkpoint	0.034	5.6	1	48
GOTERM_BP_FAT	negative regulation of mitotic sister chromatid separation	0.034	5.6	1	48
GOTERM_BP_FAT	regulation of chromosome organization	0.038	2	1	52
GOTERM_BP_FAT	positive regulation of cell cycle	0.045	1.9	1	58
GOTERM_BP_FAT	negative regulation of cell cycle process	0.056	2.1	1	66
GOTERM_BP_FAT	metaphase/anaphase transition of mitotic cell cycle	0.063	4.3	1	71
GOTERM_BP_FAT	regulation of cell cycle process	0.065	1.6	1	72
GOTERM_BP_FAT	chromosome separation	0.066	3.3	1	72
GOTERM_CC_FAT	nuclear chromatin	0.068	1.9	1	63
GOTERM_BP_FAT	negative regulation of chromosome organization	0.081	2.6	1	80
GOTERM_BP_FAT	positive regulation of nuclear division	0.11	3.5	1	88
GOTERM_BP_FAT	negative regulation of cell cycle	0.19	1.4	1	98
GOTERM_BP_FAT	positive regulation of mitotic nuclear division	0.23	3.3	1	99
GOTERM_BP_FAT	regulation of mitotic cell cycle	0.24	1.3	1	99
GOTERM_BP_FAT	cell cycle G2/M phase transition	0.26	1.6	1	100
GOTERM_BP_FAT	regulation of microtubule cytoskeleton organization	0.26	1.9	1	100
GOTERM_BP_FAT	negative regulation of cell cycle phase transition	0.27	1.7	1	100
GOTERM_BP_FAT	cell cycle phase transition	0.28	1.3	1	100
GOTERM_BP_FAT	regulation of cell cycle phase transition	0.28	1.4	1	100
GOTERM_BP_FAT	regulation of cell cycle	0.3	1.2	1	100
GOTERM_BP_FAT	mitotic cell cycle phase transition	0.32	1.3	1	100
GOTERM_BP_FAT	regulation of organelle organization	0.35	1.1	1	100
GOTERM_BP_FAT	regulation of mitotic cell cycle phase transition	0.36	1.3	1	100
GOTERM_BP_FAT	regulation of microtubule-based process	0.37	1.6	1	100
GOTERM_BP_FAT	cell cycle checkpoint	0.38	1.4	1	100
GOTERM_BP_FAT	negative regulation of mitotic cell cycle phase transition	0.43	1.5	1	100
GOTERM_BP_FAT	mitotic cell cycle checkpoint	0.44	1.5	1	100
GOTERM_MF_FAT	deoxyribonuclease activity	0.45	2	1	100
GOTERM_BP_FAT	negative regulation of organelle organization	0.48	1.2	1	100
GOTERM_BP_FAT	negative regulation of mitotic cell cycle	0.51	1.3	1	100
GOTERM_BP_FAT	G2/M transition of mitotic cell cycle	0.56	1.3	1	100
GOTERM_BP_FAT	cytoskeleton organization	0.019	1.5	1	31
GOTERM_BP_FAT	microtubule-based process	0.024	1.7	1	37
GOTERM_BP_FAT	microtubule cytoskeleton organization	0.04	1.8	1	54
GOTERM_BP_FAT	mitotic sister chromatid cohesion	0.014	7.7	1	23
GOTERM_BP_FAT	maintenance of sister chromatid cohesion	0.024	12	1	37
GOTERM_BP_FAT	maintenance of mitotic sister chromatid cohesion	0.024	12	1	37
GOTERM_BP_FAT	positive regulation of chromosome organization	0.09	2.3	1	83
GOTERM_BP_FAT	centromere complex assembly	0.014	5.3	1	23
GOTERM_BP_FAT	protein-DNA complex assembly	0.045	2.3	1	58
GOTERM_BP_FAT	protein-DNA complex subunit organization	0.081	2	1	80
GOTERM_CC_FAT	condensed chromosome kinetochore	0.16	2.4	1	92
GOTERM_CC_FAT	condensed chromosome, centromeric region	0.2	2.2	1	96
GOTERM_BP_FAT	auditory behavior	0.02	13	1	32
GOTERM_BP_FAT	mechanosensory behavior	0.028	11	1	42
GOTERM_BP_FAT	response to auditory stimulus	0.086	6.1	1	82
GOTERM_BP_FAT	epithelial cell development	0.015	2.4	1	25
GOTERM_BP_FAT	regulation of epithelial cell differentiation	0.033	2.9	1	47
GOTERM_BP_FAT	epithelial cell differentiation	0.13	1.5	1	92
GOTERM_BP_FAT	regulation of multicellular organismal development	0.006	1.5	1	11
GOTERM_BP_FAT	negative regulation of developmental process	0.013	1.7	1	21
GOTERM_BP_FAT	negative regulation of cell differentiation	0.071	1.5	1	75
GOTERM_BP_FAT	negative regulation of multicellular organismal process	0.14	1.3	1	95
GOTERM_BP_FAT	regulation of cell differentiation	0.15	1.2	1	95
GOTERM_MF_FAT	core promoter sequence-specific DNA binding	0.067	2.7	1	65
GOTERM_MF_FAT	core promoter binding	0.24	1.8	1	98
GOTERM_BP_FAT	nucleosome assembly	0.023	3.2	1	35
GOTERM_BP_FAT	nucleosome organization	0.056	2.6	1	66
GOTERM_CC_FAT	protein-DNA complex	0.12	2.3	1	83
GOTERM_BP_FAT	chromatin silencing	0.49	1.8	1	100
GOTERM_BP_FAT	negative regulation of gene expression, epigenetic	0.59	1.5	1	100
GOTERM_BP_FAT	gene silencing	0.65	1.1	1	100
GOTERM_BP_FAT	regulation of gene expression, epigenetic	0.68	1.1	1	100
GOTERM_BP_FAT	chromatin organization	0.039	1.6	1	52
GOTERM_BP_FAT	covalent chromatin modification	0.24	1.3	1	99
GOTERM_BP_FAT	histone modification	0.32	1.3	1	100
GOTERM_CC_FAT	nucleoplasm part	0.41	1.1	1	100
GOTERM_BP_FAT	RNA splicing	0.43	1.2	1	100
GOTERM_BP_FAT	replication fork processing	0.018	7.1	1	29
GOTERM_BP_FAT	DNA-dependent DNA replication maintenance of fidelity	0.024	6.4	1	37
GOTERM_BP_FAT	DNA replication	0.16	1.6	1	96
GOTERM_BP_FAT	DNA-dependent DNA replication	0.19	2	1	98
GOTERM_BP_FAT	protein localization to Golgi apparatus	0.0067	6.5	1	12
GOTERM_BP_FAT	protein targeting to Golgi	0.066	7	1	73
GOTERM_BP_FAT	establishment of protein localization to Golgi	0.086	6.1	1	82
GOTERM_BP_FAT	retrograde transport, vesicle recycling within Golgi	0.11	5.3	1	88
GOTERM_BP_FAT	intra-Golgi vesicle-mediated transport	0.28	2.8	1	100
GOTERM_CC_FAT	mitotic spindle midzone	0.012	17	1	16
GOTERM_MF_FAT	microtubule binding	0.017	2.4	1	23
GOTERM_CC_FAT	spindle midzone	0.018	7	1	23
GOTERM_BP_FAT	metaphase plate congression	0.022	4.6	1	34
GOTERM_MF_FAT	microtubule motor activity	0.03	3.4	1	37
GOTERM_CC_FAT	mitotic spindle	0.033	4.1	1	38
GOTERM_MF_FAT	cytoskeletal protein binding	0.038	1.5	1	45
GOTERM_MF_FAT	ATP-dependent microtubule motor activity, plus-end-directed	0.056	7.8	1	58
GOTERM_BP_FAT	establishment of chromosome localization	0.058	3.4	1	67
GOTERM_BP_FAT	chromosome localization	0.06	3.4	1	69
GOTERM_MF_FAT	ATP-dependent microtubule motor activity	0.062	7.3	1	62
GOTERM_CC_FAT	microtubule associated complex	0.092	2.2	1	75
GOTERM_BP_FAT	establishment of organelle localization	0.1	1.6	1	87
GOTERM_CC_FAT	kinesin complex	0.12	3.3	1	83
GOTERM_CC_FAT	midbody	0.16	2.1	1	91
GOTERM_MF_FAT	motor activity	0.17	2	1	94
GOTERM_CC_FAT	spindle	0.17	1.6	1	93
GOTERM_BP_FAT	mitotic metaphase plate congression	0.2	3.6	1	99
GOTERM_BP_FAT	microtubule-based movement	0.22	1.6	1	99
GOTERM_CC_FAT	microtubule	0.48	1.2	1	100
GOTERM_CC_FAT	spindle pole	0.51	1.5	1	100
GOTERM_BP_FAT	limb development	0.027	2.5	1	40
GOTERM_BP_FAT	appendage development	0.027	2.5	1	40
GOTERM_BP_FAT	limb morphogenesis	0.039	2.5	1	53
GOTERM_BP_FAT	appendage morphogenesis	0.039	2.5	1	53
GOTERM_BP_FAT	forelimb morphogenesis	0.049	4.8	1	61
GOTERM_BP_FAT	uterus development	0.06	7.4	1	69
GOTERM_BP_FAT	embryonic appendage morphogenesis	0.13	2.2	1	93
GOTERM_BP_FAT	embryonic limb morphogenesis	0.13	2.2	1	93
GOTERM_BP_FAT	regulation of smoothened signaling pathway	0.41	2.1	1	100
GOTERM_BP_FAT	sensory perception	0.041	1.6	1	55
GOTERM_BP_FAT	neurological system process	0.045	1.5	1	58
GOTERM_BP_FAT	system process	0.17	1.2	1	97
GOTERM_BP_FAT	central nervous system neuron differentiation	0.012	2.7	1	20
GOTERM_BP_FAT	cell differentiation in spinal cord	0.021	4.7	1	32
GOTERM_BP_FAT	spinal cord development	0.069	2.7	1	74
GOTERM_BP_FAT	ventral spinal cord development	0.071	4.1	1	75
GOTERM_BP_FAT	spinal cord motor neuron differentiation	0.15	4.3	1	96
GOTERM_BP_FAT	dorsal/ventral pattern formation	0.61	1.5	1	100
GOTERM_CC_FAT	extracellular region	0.021	1.2	1	26
GOTERM_CC_FAT	membrane-bounded vesicle	0.11	1.1	1	81
GOTERM_CC_FAT	extracellular exosome	0.18	1.1	1	95
GOTERM_CC_FAT	extracellular vesicle	0.2	1.1	1	96
GOTERM_CC_FAT	extracellular organelle	0.2	1.1	1	96
GOTERM_MF_FAT	protein dimerization activity	0.029	1.5	1	36
GOTERM_MF_FAT	protein homodimerization activity	0.045	1.5	1	50
GOTERM_MF_FAT	identical protein binding	0.3	1.1	1	100
GOTERM_BP_FAT	resolution of recombination intermediates	0.0029	33	1	5.3
GOTERM_BP_FAT	mitotic recombination	0.017	5.1	1	27
GOTERM_CC_FAT	nuclear chromosome, telomeric region	0.031	3	1	36
GOTERM_BP_FAT	telomere maintenance via recombination	0.037	5.4	1	51
GOTERM_BP_FAT	telomere maintenance	0.053	2.6	1	64
GOTERM_BP_FAT	telomere organization	0.06	2.5	1	69
GOTERM_BP_FAT	double-strand break repair via homologous recombination	0.094	2.9	1	84
GOTERM_BP_FAT	recombinational repair	0.097	2.9	1	85
GOTERM_BP_FAT	double-strand break repair	0.11	2	1	89
GOTERM_BP_FAT	double-strand break repair via nonhomologous end joining	0.13	3.2	1	93
GOTERM_CC_FAT	PML body	0.13	2.5	1	87
GOTERM_CC_FAT	site of double-strand break	0.14	4.6	1	88
GOTERM_BP_FAT	DNA recombination	0.14	1.8	1	94
GOTERM_BP_FAT	cell aging	0.14	2.5	1	94
GOTERM_BP_FAT	non-recombinational repair	0.15	3	1	95
GOTERM_BP_FAT	cellular response to DNA damage stimulus	0.22	1.3	1	99
GOTERM_BP_FAT	anatomical structure homeostasis	0.28	1.4	1	100
GOTERM_BP_FAT	DNA metabolic process	0.36	1.1	1	100
GOTERM_BP_FAT	DNA repair	0.37	1.2	1	100
KEGG_PATHWAY	cAMP signaling pathway	0.097	2.2	1	72
KEGG_PATHWAY	Cocaine addiction	0.2	3.6	1	93
KEGG_PATHWAY	Amphetamine addiction	0.29	2.8	1	99
GOTERM_BP_FAT	forebrain generation of neurons	0.003	4.9	1	5.5
GOTERM_BP_FAT	forebrain neuron differentiation	0.0095	4.6	1	16
GOTERM_BP_FAT	regulation of cell division	0.012	3.2	1	21
GOTERM_BP_FAT	neuron migration	0.053	2.6	1	64
GOTERM_BP_FAT	positive regulation of neural precursor cell proliferation	0.071	4.1	1	75
GOTERM_BP_FAT	positive regulation of neuroblast proliferation	0.079	6.4	1	79
GOTERM_BP_FAT	regulation of neuroblast proliferation	0.12	4.9	1	91
GOTERM_BP_FAT	regulation of stem cell proliferation	0.14	3.1	1	93
GOTERM_BP_FAT	neural precursor cell proliferation	0.15	2.2	1	95
GOTERM_BP_FAT	stem cell proliferation	0.16	2.3	1	97
GOTERM_BP_FAT	forebrain neuron development	0.17	4	1	97
GOTERM_BP_FAT	cerebral cortex development	0.2	2.2	1	98
GOTERM_BP_FAT	central nervous system neuron development	0.2	2.6	1	99
GOTERM_BP_FAT	regulation of neural precursor cell proliferation	0.22	2.4	1	99
GOTERM_BP_FAT	positive regulation of stem cell proliferation	0.23	3.3	1	99
GOTERM_BP_FAT	pallium development	0.28	1.7	1	100
GOTERM_BP_FAT	neuroblast proliferation	0.3	2.7	1	100
GOTERM_BP_FAT	limbic system development	0.41	1.7	1	100
GOTERM_BP_FAT	cell development	0.0035	1.4	1	6.5
GOTERM_BP_FAT	cellular component morphogenesis	0.0044	1.5	1	8
GOTERM_BP_FAT	cell projection organization	0.0092	1.5	1	16
GOTERM_BP_FAT	neuron differentiation	0.01	1.5	1	17
GOTERM_BP_FAT	neurogenesis	0.011	1.4	1	20
GOTERM_BP_FAT	cell morphogenesis	0.02	1.5	1	31
GOTERM_BP_FAT	generation of neurons	0.038	1.4	1	52
GOTERM_BP_FAT	cell morphogenesis involved in differentiation	0.12	1.4	1	90
GOTERM_BP_FAT	neuron development	0.15	1.3	1	95
GOTERM_BP_FAT	axon development	0.15	1.5	1	95
GOTERM_BP_FAT	cell morphogenesis involved in neuron differentiation	0.25	1.3	1	100
GOTERM_BP_FAT	axonogenesis	0.26	1.4	1	100
GOTERM_BP_FAT	axon guidance	0.33	1.5	1	100
GOTERM_BP_FAT	neuron projection guidance	0.33	1.5	1	100
GOTERM_BP_FAT	neuron projection development	0.34	1.2	1	100
GOTERM_BP_FAT	neuron projection morphogenesis	0.36	1.2	1	100
GOTERM_BP_FAT	negative regulation of cell morphogenesis involved in differentiation	0.45	1.6	1	100
GOTERM_BP_FAT	chemotaxis	0.45	1.2	1	100
GOTERM_BP_FAT	taxis	0.47	1.1	1	100
GOTERM_BP_FAT	regulation of nervous system development	0.51	1.1	1	100
GOTERM_BP_FAT	regulation of neurogenesis	0.53	1.1	1	100
GOTERM_BP_FAT	negative regulation of cell development	0.64	1.1	1	100
GOTERM_BP_FAT	DNA packaging	0.0056	3.1	1	10
GOTERM_BP_FAT	chromatin assembly or disassembly	0.011	2.9	1	19
GOTERM_BP_FAT	DNA conformation change	0.011	2.4	1	20
GOTERM_BP_FAT	chromatin assembly	0.014	3.2	1	23
GOTERM_BP_FAT	chromatin remodeling	0.042	2.5	1	55
GOTERM_BP_FAT	DNA replication-independent nucleosome assembly	0.067	4.2	1	73
GOTERM_BP_FAT	DNA replication-independent nucleosome organization	0.071	4.1	1	75
GOTERM_BP_FAT	CENP-A containing nucleosome assembly	0.16	4.2	1	96
GOTERM_BP_FAT	CENP-A containing chromatin organization	0.16	4.2	1	96
GOTERM_BP_FAT	chromatin remodeling at centromere	0.18	3.8	1	98
GOTERM_BP_FAT	histone exchange	0.27	3	1	100
GOTERM_BP_FAT	ATP-dependent chromatin remodeling	0.44	2	1	100
GOTERM_BP_FAT	cellular macromolecular complex assembly	0.78	0.9	1	100
GOTERM_BP_FAT	protein complex biogenesis	0.91	0.82	1	100
GOTERM_BP_FAT	protein complex assembly	0.91	0.82	1	100
GOTERM_BP_FAT	macromolecular complex assembly	0.98	0.72	1	100
GOTERM_MF_FAT	ion binding	0.075	1.1	1	69
GOTERM_MF_FAT	metal ion binding	0.084	1.1	1	74
GOTERM_MF_FAT	cation binding	0.11	1.1	1	82
GOTERM_BP_FAT	positive regulation of acrosome reaction	0.013	17	1	22
GOTERM_BP_FAT	regulation of acrosome reaction	0.024	12	1	37
GOTERM_BP_FAT	positive regulation of reproductive process	0.092	3.7	1	84
GOTERM_BP_FAT	acrosome reaction	0.093	5.8	1	84
GOTERM_BP_FAT	regulation of reproductive process	0.13	2.3	1	92
GOTERM_BP_FAT	fertilization	0.18	2	1	98
GOTERM_BP_FAT	single fertilization	0.19	2.2	1	98
GOTERM_BP_FAT	positive regulation of multi-organism process	0.38	1.6	1	100
GOTERM_BP_FAT	positive regulation of cytokinesis	0.11	5.1	1	90
GOTERM_BP_FAT	regulation of cytokinesis	0.13	3.2	1	92
GOTERM_BP_FAT	positive regulation of cell division	0.18	2.7	1	98
GOTERM_BP_FAT	cytokinesis	0.21	2.1	1	99
GOTERM_BP_FAT	positive regulation of synaptic transmission	0.04	2.8	1	54
GOTERM_BP_FAT	regulation of neuronal synaptic plasticity	0.088	3.8	1	82
GOTERM_BP_FAT	modulation of synaptic transmission	0.09	1.8	1	83
GOTERM_BP_FAT	regulation of synaptic plasticity	0.095	2.2	1	85
GOTERM_BP_FAT	long-term synaptic potentiation	0.11	3.5	1	88
GOTERM_BP_FAT	regulation of synapse structure or activity	0.26	1.5	1	100
KEGG_PATHWAY	Gastric acid secretion	0.033	4.1	1	34
KEGG_PATHWAY	Vascular smooth muscle contraction	0.04	3.2	1	39
KEGG_PATHWAY	cGMP-PKG signaling pathway	0.058	2.5	1	52
KEGG_PATHWAY	Gap junction	0.063	3.3	1	55
KEGG_PATHWAY	Rap1 signaling pathway	0.064	2.2	1	56
KEGG_PATHWAY	Platelet activation	0.068	2.7	1	58
GOTERM_BP_FAT	memory	0.074	2.7	1	76
KEGG_PATHWAY	Circadian entrainment	0.077	3.1	1	63
KEGG_PATHWAY	Salivary secretion	0.12	3.3	1	80
KEGG_PATHWAY	Chemokine signaling pathway	0.12	2.3	1	80
KEGG_PATHWAY	Cholinergic synapse	0.13	2.5	1	82
KEGG_PATHWAY	Oxytocin signaling pathway	0.13	2.2	1	83
KEGG_PATHWAY	Dopaminergic synapse	0.17	2.3	1	90
KEGG_PATHWAY	Calcium signaling pathway	0.18	2	1	91
KEGG_PATHWAY	GnRH signaling pathway	0.19	2.6	1	93
KEGG_PATHWAY	Glucagon signaling pathway	0.2	2.6	1	94
KEGG_PATHWAY	Inflammatory mediator regulation of TRP channels	0.23	2.4	1	96
KEGG_PATHWAY	Adrenergic signaling in cardiomyocytes	0.24	2	1	96
KEGG_PATHWAY	Retrograde endocannabinoid signaling	0.25	2.3	1	97
KEGG_PATHWAY	Long-term depression	0.29	2.8	1	99
GOTERM_MF_FAT	phosphoric diester hydrolase activity	0.29	2.1	1	99
KEGG_PATHWAY	Pancreatic secretion	0.38	2.3	1	100
KEGG_PATHWAY	Melanogenesis	0.49	1.8	1	100
KEGG_PATHWAY	Sphingolipid signaling pathway	0.61	1.5	1	100
KEGG_PATHWAY	Huntington's disease	0.85	0.91	1	100
GOTERM_MF_FAT	phosphoric ester hydrolase activity	0.9	0.76	1	100
GOTERM_BP_FAT	reproductive structure development	0.013	2	1	21
GOTERM_BP_FAT	reproductive system development	0.014	2	1	24
GOTERM_BP_FAT	male sex differentiation	0.018	2.7	1	28
GOTERM_BP_FAT	sex differentiation	0.022	2.2	1	34
GOTERM_BP_FAT	development of primary male sexual characteristics	0.023	2.8	1	36
GOTERM_BP_FAT	male gonad development	0.023	2.8	1	36
GOTERM_BP_FAT	gonad development	0.034	2.2	1	48
GOTERM_BP_FAT	development of primary sexual characteristics	0.038	2.2	1	52
GOTERM_BP_FAT	female gamete generation	0.069	2.7	1	74
GOTERM_BP_FAT	developmental process involved in reproduction	0.082	1.5	1	80
GOTERM_BP_FAT	single organism reproductive process	0.16	1.3	1	96
GOTERM_BP_FAT	gamete generation	0.18	1.4	1	98
GOTERM_BP_FAT	oogenesis	0.19	2.7	1	98
GOTERM_BP_FAT	reproductive process	0.26	1.2	1	100
GOTERM_BP_FAT	reproduction	0.27	1.2	1	100
GOTERM_BP_FAT	spermatogenesis	0.31	1.3	1	100
GOTERM_BP_FAT	male gamete generation	0.31	1.3	1	100
GOTERM_BP_FAT	multi-organism reproductive process	0.33	1.2	1	100
GOTERM_BP_FAT	multicellular organismal reproductive process	0.36	1.2	1	100
GOTERM_BP_FAT	sexual reproduction	0.36	1.2	1	100
GOTERM_BP_FAT	cellular process involved in reproduction in multicellular organism	0.38	1.4	1	100
GOTERM_BP_FAT	multicellular organism reproduction	0.38	1.2	1	100
GOTERM_BP_FAT	germ cell development	0.43	1.4	1	100
GOTERM_BP_FAT	Golgi vesicle transport	0.23	1.5	1	99
GOTERM_BP_FAT	protein targeting	0.8	0.89	1	100
GOTERM_BP_FAT	protein targeting to vacuole	0.026	6.1	1	40
GOTERM_BP_FAT	establishment of protein localization to vacuole	0.029	5.9	1	42
GOTERM_BP_FAT	protein localization to vacuole	0.088	3.8	1	82
GOTERM_BP_FAT	cytosolic transport	0.57	1.3	1	100
GOTERM_BP_FAT	endosomal transport	0.78	0.94	1	100
GOTERM_BP_FAT	vacuolar transport	0.87	0.81	1	100
GOTERM_BP_FAT	sensory perception of sound	0.085	2.3	1	81
GOTERM_BP_FAT	sensory perception of mechanical stimulus	0.13	2.1	1	92
GOTERM_BP_FAT	epithelial to mesenchymal transition	0.38	1.8	1	100
GOTERM_CC_FAT	ciliary plasm	0.15	2.4	1	90
GOTERM_CC_FAT	axoneme	0.15	2.4	1	90
GOTERM_BP_FAT	amino acid import	0.0041	12	1	7.5
GOTERM_MF_FAT	acidic amino acid transmembrane transporter activity	0.039	9.4	1	45
GOTERM_MF_FAT	solute:sodium symporter activity	0.069	4.2	1	66
GOTERM_MF_FAT	amino acid transmembrane transporter activity	0.074	3.1	1	69
GOTERM_MF_FAT	organic acid:sodium symporter activity	0.074	6.6	1	69
GOTERM_MF_FAT	carboxylic acid transmembrane transporter activity	0.082	2.6	1	73
GOTERM_BP_FAT	organic acid transport	0.087	2.5	1	82
GOTERM_MF_FAT	organic acid transmembrane transporter activity	0.087	2.5	1	75
GOTERM_BP_FAT	carboxylic acid transport	0.1	1.8	1	87
GOTERM_BP_FAT	amino acid transport	0.11	2.7	1	88
GOTERM_MF_FAT	neutral amino acid transmembrane transporter activity	0.13	4.7	1	88
GOTERM_BP_FAT	organic anion transport	0.2	1.5	1	99
GOTERM_BP_FAT	dicarboxylic acid transport	0.21	2.5	1	99
GOTERM_MF_FAT	organic anion transmembrane transporter activity	0.24	2.4	1	98
GOTERM_MF_FAT	monovalent inorganic cation transmembrane transporter activity	0.3	1.4	1	100
GOTERM_MF_FAT	solute:cation symporter activity	0.3	2.1	1	100
GOTERM_BP_FAT	anion transport	0.32	1.3	1	100
GOTERM_MF_FAT	sodium ion transmembrane transporter activity	0.32	1.7	1	100
GOTERM_MF_FAT	anion transmembrane transporter activity	0.38	1.5	1	100
GOTERM_MF_FAT	secondary active transmembrane transporter activity	0.5	1.3	1	100
GOTERM_MF_FAT	symporter activity	0.55	1.4	1	100
GOTERM_BP_FAT	anion transmembrane transport	0.55	1.3	1	100
GOTERM_MF_FAT	active transmembrane transporter activity	0.76	0.94	1	100
GOTERM_BP_FAT	response to amphetamine	0.031	5.7	1	45
GOTERM_BP_FAT	response to amine	0.097	3.6	1	85
GOTERM_BP_FAT	dopamine metabolic process	0.1	5.6	1	86
GOTERM_BP_FAT	catecholamine metabolic process	0.25	3.1	1	100
GOTERM_BP_FAT	catechol-containing compound metabolic process	0.25	3.1	1	100
GOTERM_BP_FAT	phenol-containing compound metabolic process	0.31	2	1	100
GOTERM_BP_FAT	long-term memory	0.14	4.5	1	95
GOTERM_BP_FAT	single-organism behavior	0.16	1.5	1	96
GOTERM_BP_FAT	cognition	0.18	1.6	1	98
GOTERM_BP_FAT	behavior	0.21	1.4	1	99
KEGG_PATHWAY	Alzheimer's disease	0.31	1.8	1	99
GOTERM_BP_FAT	learning or memory	0.36	1.4	1	100
GOTERM_BP_FAT	protein peptidyl-prolyl isomerization	0.046	4.9	1	59
GOTERM_MF_FAT	peptidyl-prolyl cis-trans isomerase activity	0.058	4.5	1	60
GOTERM_MF_FAT	cis-trans isomerase activity	0.065	4.3	1	64
GOTERM_BP_FAT	peptidyl-proline modification	0.1	3.6	1	87
GOTERM_BP_FAT	protein folding	0.3	1.5	1	100
GOTERM_MF_FAT	drug binding	0.38	1.8	1	100
GOTERM_MF_FAT	isomerase activity	0.42	1.5	1	100
KEGG_PATHWAY	ECM-receptor interaction	0.054	3.5	1	50
KEGG_PATHWAY	PI3K-Akt signaling pathway	0.091	1.8	1	69
KEGG_PATHWAY	Focal adhesion	0.15	1.9	1	86
GOTERM_BP_FAT	odontogenesis	0.19	2.2	1	98
GOTERM_BP_FAT	extracellular matrix organization	0.21	1.5	1	99
GOTERM_BP_FAT	extracellular structure organization	0.22	1.5	1	99
GOTERM_BP_FAT	negative regulation of sequence-specific DNA binding transcription factor activity	0.07	2.4	1	74
GOTERM_BP_FAT	negative regulation of NF-kappaB transcription factor activity	0.18	2.7	1	98
GOTERM_BP_FAT	regulation of sequence-specific DNA binding transcription factor activity	0.24	1.4	1	99
GOTERM_BP_FAT	response to alcohol	0.088	2.1	1	82
GOTERM_BP_FAT	response to ethanol	0.18	2	1	98
GOTERM_BP_FAT	response to drug	0.23	1.4	1	99
GOTERM_BP_FAT	neurotransmitter transport	0.024	2.4	1	36
GOTERM_BP_FAT	cell-cell signaling	0.026	1.4	1	39
GOTERM_BP_FAT	synaptic signaling	0.029	1.7	1	42
GOTERM_BP_FAT	trans-synaptic signaling	0.029	1.7	1	42
GOTERM_BP_FAT	chemical synaptic transmission	0.029	1.7	1	42
GOTERM_BP_FAT	anterograde trans-synaptic signaling	0.029	1.7	1	42
GOTERM_CC_FAT	presynapse	0.046	1.9	1	49
GOTERM_BP_FAT	regulation of neurotransmitter levels	0.063	2.1	1	70
GOTERM_BP_FAT	presynaptic process involved in chemical synaptic transmission	0.087	2.3	1	82
GOTERM_CC_FAT	neuron part	0.14	1.2	1	88
GOTERM_BP_FAT	signal release from synapse	0.17	2	1	97
GOTERM_BP_FAT	neurotransmitter secretion	0.17	2	1	97
GOTERM_BP_FAT	calcium ion regulated exocytosis	0.2	2.2	1	98
GOTERM_BP_FAT	synaptic vesicle cycle	0.23	2	1	99
GOTERM_CC_FAT	synapse	0.25	1.2	1	98
GOTERM_BP_FAT	signal release	0.25	1.4	1	100
GOTERM_BP_FAT	synaptic vesicle exocytosis	0.26	2.3	1	100
GOTERM_BP_FAT	regulated exocytosis	0.36	1.4	1	100
GOTERM_BP_FAT	vesicle mediated transport in synapse	0.36	1.9	1	100
GOTERM_CC_FAT	synapse part	0.38	1.2	1	100
GOTERM_BP_FAT	exocytosis	0.43	1.2	1	100
GOTERM_BP_FAT	establishment of synaptic vesicle localization	0.51	1.5	1	100
GOTERM_BP_FAT	synaptic vesicle transport	0.51	1.5	1	100
GOTERM_BP_FAT	synaptic vesicle localization	0.54	1.4	1	100
GOTERM_BP_FAT	establishment of vesicle localization	0.89	0.78	1	100
GOTERM_BP_FAT	vesicle localization	0.91	0.74	1	100
GOTERM_CC_FAT	I band	0.05	2.6	1	52
GOTERM_CC_FAT	Z disc	0.092	2.5	1	75
GOTERM_CC_FAT	sarcoplasm	0.17	2.8	1	93
GOTERM_CC_FAT	sarcomere	0.17	1.9	1	93
GOTERM_CC_FAT	contractile fiber part	0.23	1.7	1	97
GOTERM_CC_FAT	myofibril	0.25	1.7	1	98
GOTERM_CC_FAT	contractile fiber	0.29	1.6	1	99
GOTERM_BP_FAT	cell junction organization	0.035	2.1	1	49
GOTERM_BP_FAT	regulation of cell-substrate adhesion	0.092	2.1	1	84
GOTERM_BP_FAT	cell junction assembly	0.1	2	1	86
GOTERM_BP_FAT	cell-substrate junction assembly	0.1	2.8	1	86
GOTERM_BP_FAT	adherens junction organization	0.12	2.3	1	90
GOTERM_BP_FAT	regulation of cell-matrix adhesion	0.13	2.5	1	93
GOTERM_BP_FAT	cell-cell junction organization	0.18	1.7	1	97
GOTERM_BP_FAT	regulation of cell junction assembly	0.21	2.5	1	99
GOTERM_BP_FAT	regulation of cell-substrate junction assembly	0.3	2.7	1	100
GOTERM_BP_FAT	regulation of focal adhesion assembly	0.3	2.7	1	100
GOTERM_BP_FAT	regulation of adherens junction organization	0.32	2.6	1	100
GOTERM_BP_FAT	cell-matrix adhesion	0.57	1.2	1	100
GOTERM_BP_FAT	regulation of chromatin organization	0.23	1.8	1	99
GOTERM_BP_FAT	positive regulation of organelle organization	0.59	1	1	100
GOTERM_BP_FAT	organelle localization	0.15	1.5	1	95
GOTERM_BP_FAT	antigen processing and presentation of peptide or polysaccharide antigen via MHC class II	0.13	2.6	1	93
KEGG_PATHWAY	Phagosome	0.18	2.2	1	91
GOTERM_BP_FAT	antigen processing and presentation of exogenous peptide antigen	0.21	1.9	1	99
GOTERM_BP_FAT	antigen processing and presentation of exogenous antigen	0.22	1.9	1	99
GOTERM_BP_FAT	antigen processing and presentation of exogenous peptide antigen via MHC class II	0.26	2.3	1	100
GOTERM_BP_FAT	antigen processing and presentation of peptide antigen	0.28	1.7	1	100
GOTERM_BP_FAT	antigen processing and presentation of peptide antigen via MHC class II	0.29	2.1	1	100
GOTERM_BP_FAT	antigen processing and presentation	0.43	1.4	1	100
GOTERM_BP_FAT	adult locomotory behavior	0.11	2.7	1	89
GOTERM_BP_FAT	adult behavior	0.19	2	1	98
GOTERM_BP_FAT	locomotory behavior	0.37	1.5	1	100
GOTERM_BP_FAT	locomotion	0.078	1.3	1	78
GOTERM_BP_FAT	movement of cell or subcellular component	0.086	1.3	1	81
GOTERM_BP_FAT	cell motility	0.1	1.3	1	87
GOTERM_BP_FAT	localization of cell	0.1	1.3	1	87
GOTERM_BP_FAT	regulation of locomotion	0.16	1.3	1	96
GOTERM_BP_FAT	regulation of cell migration	0.17	1.3	1	97
GOTERM_BP_FAT	regulation of cell motility	0.17	1.3	1	97
GOTERM_BP_FAT	regulation of cellular component movement	0.2	1.3	1	98
GOTERM_BP_FAT	cell migration	0.32	1.1	1	100
GOTERM_BP_FAT	positive regulation of locomotion	0.37	1.3	1	100
GOTERM_BP_FAT	positive regulation of cell motility	0.46	1.2	1	100
GOTERM_BP_FAT	positive regulation of cellular component movement	0.5	1.2	1	100
GOTERM_BP_FAT	positive regulation of cell migration	0.57	1.1	1	100
GOTERM_BP_FAT	negative regulation of nucleobase-containing compound metabolic process	0.086	1.3	1	81
GOTERM_BP_FAT	negative regulation of cellular biosynthetic process	0.11	1.3	1	88
GOTERM_BP_FAT	negative regulation of nitrogen compound metabolic process	0.12	1.2	1	92
GOTERM_BP_FAT	negative regulation of biosynthetic process	0.13	1.2	1	93
GOTERM_BP_FAT	negative regulation of macromolecule biosynthetic process	0.18	1.2	1	97
GOTERM_BP_FAT	negative regulation of cellular macromolecule biosynthetic process	0.18	1.2	1	98
GOTERM_BP_FAT	negative regulation of cellular metabolic process	0.2	1.1	1	98
GOTERM_BP_FAT	negative regulation of nucleic acid-templated transcription	0.2	1.2	1	99
GOTERM_BP_FAT	negative regulation of transcription, DNA-templated	0.21	1.2	1	99
GOTERM_BP_FAT	negative regulation of RNA biosynthetic process	0.22	1.2	1	99
GOTERM_BP_FAT	negative regulation of metabolic process	0.23	1.1	1	99
GOTERM_BP_FAT	negative regulation of RNA metabolic process	0.28	1.2	1	100
GOTERM_BP_FAT	negative regulation of macromolecule metabolic process	0.34	1.1	1	100
GOTERM_BP_FAT	negative regulation of gene expression	0.55	1	1	100
GOTERM_BP_FAT	negative regulation of transcription from RNA polymerase II promoter	0.57	1	1	100
GOTERM_CC_FAT	perikaryon	0.037	2.8	1	41
GOTERM_CC_FAT	cell body	0.16	1.4	1	91
GOTERM_CC_FAT	neuron projection terminus	0.17	2	1	93
GOTERM_CC_FAT	neuronal cell body	0.19	1.4	1	95
GOTERM_CC_FAT	somatodendritic compartment	0.22	1.3	1	97
GOTERM_CC_FAT	axon	0.23	1.4	1	98
GOTERM_CC_FAT	neuron projection	0.35	1.1	1	100
GOTERM_CC_FAT	axon part	0.36	1.4	1	100
GOTERM_CC_FAT	dendrite	0.43	1.2	1	100
GOTERM_CC_FAT	axon terminus	0.49	1.5	1	100
GOTERM_BP_FAT	regulation of DNA metabolic process	0.084	1.7	1	81
GOTERM_BP_FAT	cellular response to stress	0.41	1.1	1	100
GOTERM_BP_FAT	cellular component assembly	0.18	1.1	1	98
GOTERM_BP_FAT	cellular component biogenesis	0.51	1	1	100
GOTERM_BP_FAT	cellular protein complex assembly	0.84	0.85	1	100
GOTERM_BP_FAT	macromolecular complex subunit organization	0.91	0.86	1	100
GOTERM_BP_FAT	protein complex subunit organization	0.92	0.82	1	100
GOTERM_BP_FAT	response to mechanical stimulus	0.094	1.9	1	84
GOTERM_BP_FAT	cellular response to external stimulus	0.23	1.5	1	99
GOTERM_BP_FAT	cellular response to mechanical stimulus	0.24	2.3	1	99
GOTERM_BP_FAT	cellular response to abiotic stimulus	0.54	1.2	1	100
GOTERM_BP_FAT	DNA damage response, signal transduction by p53 class mediator	0.19	2.2	1	98
GOTERM_BP_FAT	signal transduction in response to DNA damage	0.25	2	1	100
GOTERM_BP_FAT	signal transduction by p53 class mediator	0.28	1.7	1	100
GOTERM_BP_FAT	response to wounding	0.029	1.7	1	42
GOTERM_BP_FAT	blood coagulation	0.3	1.4	1	100
GOTERM_BP_FAT	coagulation	0.34	1.4	1	100
GOTERM_BP_FAT	hemostasis	0.34	1.4	1	100
GOTERM_BP_FAT	wound healing	0.46	1.2	1	100
GOTERM_BP_FAT	regulation of body fluid levels	0.49	1.1	1	100
GOTERM_BP_FAT	determination of left/right symmetry	0.21	2.1	1	99
GOTERM_BP_FAT	determination of bilateral symmetry	0.26	1.9	1	100
GOTERM_BP_FAT	specification of symmetry	0.26	1.9	1	100
GOTERM_BP_FAT	homotypic cell-cell adhesion	0.22	2.5	1	99
GOTERM_BP_FAT	platelet aggregation	0.3	2.7	1	100
GOTERM_BP_FAT	negative regulation of epithelial cell proliferation	0.092	2.5	1	84
GOTERM_BP_FAT	epithelial cell proliferation	0.4	1.3	1	100
GOTERM_BP_FAT	regulation of epithelial cell proliferation	0.41	1.3	1	100
GOTERM_BP_FAT	immunoglobulin mediated immune response	0.0013	4.8	1	2.4
GOTERM_BP_FAT	B cell mediated immunity	0.0015	4.7	1	2.8
GOTERM_BP_FAT	negative regulation of immune system process	0.014	2.1	1	23
GOTERM_BP_FAT	negative regulation of immune response	0.026	3.1	1	39
GOTERM_BP_FAT	production of molecular mediator of immune response	0.029	2.7	1	42
GOTERM_BP_FAT	negative regulation of hemopoiesis	0.033	2.9	1	47
GOTERM_BP_FAT	adaptive immune response based on somatic recombination of immune receptors built from immunoglobulin superfamily domains	0.038	2.4	1	51
GOTERM_BP_FAT	regulation of production of molecular mediator of immune response	0.045	3.1	1	58
GOTERM_BP_FAT	regulation of leukocyte mediated immunity	0.062	2.5	1	70
GOTERM_BP_FAT	leukocyte mediated immunity	0.067	2	1	73
GOTERM_BP_FAT	negative regulation of myeloid cell differentiation	0.069	3.2	1	74
GOTERM_BP_FAT	regulation of immunoglobulin production	0.071	4.1	1	75
GOTERM_BP_FAT	lymphocyte mediated immunity	0.074	2.2	1	76
GOTERM_BP_FAT	regulation of hemopoiesis	0.083	1.8	1	80
GOTERM_BP_FAT	immunoglobulin production	0.084	3	1	81
GOTERM_BP_FAT	negative regulation of production of molecular mediator of immune response	0.093	5.8	1	84
GOTERM_BP_FAT	adaptive immune response	0.099	1.8	1	86
GOTERM_BP_FAT	regulation of thymocyte aggregation	0.1	5.6	1	86
GOTERM_BP_FAT	regulation of T cell differentiation in thymus	0.1	5.6	1	86
GOTERM_BP_FAT	hemopoiesis	0.11	1.4	1	88
GOTERM_BP_FAT	B cell activation	0.11	2	1	90
GOTERM_BP_FAT	negative regulation of immune effector process	0.12	2.7	1	91
GOTERM_BP_FAT	T-helper 1 type immune response	0.12	4.9	1	91
GOTERM_BP_FAT	negative regulation of adaptive immune response based on somatic recombination of immune receptors built from immunoglobulin superfamily domains	0.12	4.9	1	91
GOTERM_BP_FAT	regulation of lymphocyte differentiation	0.12	2.3	1	91
GOTERM_BP_FAT	regulation of myeloid cell differentiation	0.12	2.1	1	92
GOTERM_BP_FAT	negative regulation of B cell activation	0.13	4.8	1	93
GOTERM_BP_FAT	negative regulation of adaptive immune response	0.14	4.5	1	95
GOTERM_BP_FAT	regulation of adaptive immune response based on somatic recombination of immune receptors built from immunoglobulin superfamily domains	0.15	2.4	1	95
GOTERM_BP_FAT	immune system development	0.16	1.3	1	96
GOTERM_BP_FAT	regulation of T cell differentiation	0.16	2.4	1	96
GOTERM_BP_FAT	positive regulation of immune effector process	0.16	2.1	1	97
GOTERM_BP_FAT	hematopoietic or lymphoid organ development	0.16	1.3	1	97
GOTERM_BP_FAT	regulation of B cell activation	0.16	2.3	1	97
GOTERM_BP_FAT	regulation of leukocyte differentiation	0.17	1.8	1	97
GOTERM_BP_FAT	regulation of B cell mediated immunity	0.17	4	1	97
GOTERM_BP_FAT	regulation of immunoglobulin mediated immune response	0.17	4	1	97
GOTERM_BP_FAT	negative regulation of lymphocyte differentiation	0.17	4	1	97
KEGG_PATHWAY	Inflammatory bowel disease (IBD)	0.18	3.8	1	92
GOTERM_BP_FAT	immunoglobulin production involved in immunoglobulin mediated immune response	0.18	3.8	1	98
GOTERM_BP_FAT	lymphocyte differentiation	0.19	1.6	1	98
GOTERM_BP_FAT	regulation of adaptive immune response	0.19	2.2	1	98
GOTERM_BP_FAT	single organismal cell-cell adhesion	0.19	1.3	1	98
GOTERM_BP_FAT	regulation of humoral immune response	0.19	3.7	1	98
GOTERM_BP_FAT	regulation of lymphocyte activation	0.2	1.5	1	98
GOTERM_BP_FAT	myeloid cell differentiation	0.2	1.5	1	98
GOTERM_BP_FAT	regulation of cell activation	0.2	1.4	1	99
GOTERM_BP_FAT	negative regulation of cell activation	0.21	1.9	1	99
GOTERM_BP_FAT	cell activation	0.21	1.3	1	99
GOTERM_BP_FAT	negative regulation of leukocyte differentiation	0.21	2.5	1	99
GOTERM_BP_FAT	humoral immune response	0.21	2.1	1	99
GOTERM_BP_FAT	negative regulation of leukocyte mediated immunity	0.22	3.4	1	99
GOTERM_BP_FAT	regulation of leukocyte activation	0.22	1.4	1	99
GOTERM_BP_FAT	leukocyte differentiation	0.25	1.4	1	100
GOTERM_BP_FAT	B cell activation involved in immune response	0.28	2.9	1	100
GOTERM_BP_FAT	myeloid leukocyte activation	0.29	1.8	1	100
GOTERM_BP_FAT	negative regulation of leukocyte activation	0.29	1.8	1	100
GOTERM_BP_FAT	regulation of lymphocyte mediated immunity	0.31	2	1	100
GOTERM_BP_FAT	regulation of myeloid leukocyte differentiation	0.33	2	1	100
GOTERM_BP_FAT	lymphocyte activation	0.34	1.2	1	100
GOTERM_BP_FAT	cytokine production	0.37	1.2	1	100
GOTERM_BP_FAT	positive regulation of production of molecular mediator of immune response	0.37	2.3	1	100
GOTERM_BP_FAT	regulation of immune effector process	0.4	1.3	1	100
GOTERM_BP_FAT	lymphocyte activation involved in immune response	0.42	1.7	1	100
GOTERM_BP_FAT	thymocyte aggregation	0.42	2.1	1	100
GOTERM_BP_FAT	negative regulation of lymphocyte activation	0.42	1.7	1	100
GOTERM_BP_FAT	leukocyte activation	0.43	1.1	1	100
GOTERM_BP_FAT	regulation of cell-cell adhesion	0.44	1.2	1	100
GOTERM_BP_FAT	myeloid leukocyte mediated immunity	0.44	2	1	100
GOTERM_BP_FAT	regulation of T cell activation	0.45	1.3	1	100
GOTERM_BP_FAT	positive regulation of leukocyte mediated immunity	0.46	1.9	1	100
GOTERM_BP_FAT	leukocyte activation involved in immune response	0.47	1.4	1	100
GOTERM_BP_FAT	regulation of cytokine biosynthetic process	0.48	1.9	1	100
GOTERM_BP_FAT	cell activation involved in immune response	0.48	1.4	1	100
GOTERM_BP_FAT	regulation of cytokine production	0.5	1.1	1	100
GOTERM_BP_FAT	regulation of leukocyte cell-cell adhesion	0.5	1.2	1	100
GOTERM_BP_FAT	myeloid leukocyte differentiation	0.5	1.4	1	100
GOTERM_BP_FAT	cytokine biosynthetic process	0.5	1.8	1	100
GOTERM_BP_FAT	cytokine metabolic process	0.52	1.7	1	100
GOTERM_BP_FAT	T cell differentiation	0.52	1.3	1	100
KEGG_PATHWAY	Jak-STAT signaling pathway	0.53	1.7	1	100
GOTERM_BP_FAT	positive regulation of inflammatory response	0.55	1.6	1	100
GOTERM_BP_FAT	positive regulation of cytokine production	0.56	1.1	1	100
GOTERM_BP_FAT	positive regulation of cell adhesion	0.61	1.1	1	100
GOTERM_BP_FAT	leukocyte cell-cell adhesion	0.63	1	1	100
GOTERM_BP_FAT	immune effector process	0.65	1	1	100
GOTERM_BP_FAT	T cell activation	0.68	1	1	100
GOTERM_BP_FAT	T cell aggregation	0.68	1	1	100
GOTERM_BP_FAT	lymphocyte aggregation	0.68	1	1	100
GOTERM_BP_FAT	leukocyte aggregation	0.7	0.99	1	100
GOTERM_BP_FAT	positive regulation of lymphocyte activation	0.73	1	1	100
GOTERM_BP_FAT	regulation of immune system process	0.74	0.93	1	100
GOTERM_BP_FAT	negative regulation of cell-cell adhesion	0.76	1.1	1	100
GOTERM_BP_FAT	positive regulation of leukocyte activation	0.79	0.93	1	100
GOTERM_BP_FAT	negative regulation of cytokine production	0.79	0.96	1	100
GOTERM_BP_FAT	regulation of inflammatory response	0.79	0.92	1	100
GOTERM_BP_FAT	immune response	0.8	0.9	1	100
GOTERM_BP_FAT	positive regulation of cell activation	0.81	0.9	1	100
GOTERM_BP_FAT	regulation of immune response	0.82	0.87	1	100
GOTERM_BP_FAT	positive regulation of response to external stimulus	0.85	0.86	1	100
GOTERM_BP_FAT	lymphocyte proliferation	0.85	0.85	1	100
GOTERM_BP_FAT	mononuclear cell proliferation	0.86	0.84	1	100
GOTERM_BP_FAT	leukocyte proliferation	0.88	0.8	1	100
GOTERM_BP_FAT	positive regulation of T cell activation	0.88	0.82	1	100
GOTERM_BP_FAT	regulation of lymphocyte proliferation	0.89	0.8	1	100
GOTERM_BP_FAT	regulation of mononuclear cell proliferation	0.9	0.79	1	100
GOTERM_BP_FAT	positive regulation of leukocyte cell-cell adhesion	0.9	0.79	1	100
GOTERM_BP_FAT	regulation of leukocyte proliferation	0.91	0.76	1	100
GOTERM_BP_FAT	positive regulation of cell-cell adhesion	0.94	0.67	1	100
GOTERM_BP_FAT	positive regulation of defense response	0.98	0.55	1	100
GOTERM_BP_FAT	positive regulation of immune system process	0.99	0.54	1	100
GOTERM_BP_FAT	positive regulation of immune response	1	0.44	1	100
GOTERM_BP_FAT	positive regulation of developmental growth	0.055	2.3	1	65
GOTERM_BP_FAT	positive regulation of growth	0.13	1.8	1	92
GOTERM_BP_FAT	regulation of developmental growth	0.3	1.4	1	100
GOTERM_BP_FAT	developmental growth	0.34	1.2	1	100
GOTERM_BP_FAT	growth	0.55	1	1	100
GOTERM_BP_FAT	regulation of growth	0.59	1	1	100
GOTERM_BP_FAT	negative regulation of angiogenesis	0.063	3.3	1	71
GOTERM_BP_FAT	negative regulation of blood vessel morphogenesis	0.072	3.2	1	75
GOTERM_BP_FAT	negative regulation of vasculature development	0.084	3	1	81
GOTERM_BP_FAT	regulation of angiogenesis	0.15	1.8	1	96
GOTERM_BP_FAT	regulation of vasculature development	0.22	1.6	1	99
GOTERM_BP_FAT	cardiovascular system development	0.24	1.2	1	99
GOTERM_BP_FAT	circulatory system development	0.24	1.2	1	99
GOTERM_BP_FAT	heart development	0.39	1.2	1	100
GOTERM_BP_FAT	vasculature development	0.5	1.1	1	100
GOTERM_BP_FAT	blood vessel development	0.64	1	1	100
GOTERM_BP_FAT	angiogenesis	0.74	0.95	1	100
GOTERM_BP_FAT	blood vessel morphogenesis	0.88	0.8	1	100
GOTERM_BP_FAT	tube development	0.058	1.6	1	68
GOTERM_BP_FAT	urogenital system development	0.078	1.8	1	78
GOTERM_BP_FAT	renal system development	0.078	1.8	1	78
GOTERM_BP_FAT	kidney development	0.11	1.8	1	90
GOTERM_BP_FAT	ureteric bud development	0.13	2.5	1	93
GOTERM_BP_FAT	mesonephric epithelium development	0.13	2.5	1	93
GOTERM_BP_FAT	mesonephric tubule development	0.13	2.5	1	93
GOTERM_BP_FAT	mesonephros development	0.16	2.4	1	96
GOTERM_BP_FAT	kidney epithelium development	0.16	2.1	1	96
GOTERM_BP_FAT	nephron epithelium development	0.17	2.3	1	97
GOTERM_BP_FAT	morphogenesis of a branching structure	0.21	1.7	1	99
GOTERM_BP_FAT	metanephros development	0.27	2.2	1	100
GOTERM_BP_FAT	nephron tubule development	0.27	2.2	1	100
GOTERM_BP_FAT	tube morphogenesis	0.27	1.4	1	100
GOTERM_BP_FAT	renal tubule development	0.28	2.1	1	100
GOTERM_BP_FAT	kidney morphogenesis	0.28	2.1	1	100
GOTERM_BP_FAT	regulation of morphogenesis of a branching structure	0.29	2.8	1	100
GOTERM_BP_FAT	nephron development	0.3	1.8	1	100
GOTERM_BP_FAT	branching involved in ureteric bud morphogenesis	0.31	2.7	1	100
GOTERM_BP_FAT	branching morphogenesis of an epithelial tube	0.33	1.7	1	100
GOTERM_BP_FAT	ureteric bud morphogenesis	0.35	2.4	1	100
GOTERM_BP_FAT	mesonephric tubule morphogenesis	0.36	2.4	1	100
GOTERM_BP_FAT	tissue morphogenesis	0.38	1.2	1	100
GOTERM_BP_FAT	nephron tubule morphogenesis	0.41	2.1	1	100
GOTERM_BP_FAT	epithelial tube morphogenesis	0.43	1.3	1	100
GOTERM_BP_FAT	nephron epithelium morphogenesis	0.44	2	1	100
GOTERM_BP_FAT	renal tubule morphogenesis	0.44	2	1	100
GOTERM_BP_FAT	nephron morphogenesis	0.45	2	1	100
GOTERM_BP_FAT	morphogenesis of a branching epithelium	0.48	1.4	1	100
GOTERM_BP_FAT	morphogenesis of an epithelium	0.73	0.95	1	100
GOTERM_BP_FAT	regulation of organ morphogenesis	0.75	0.98	1	100
GOTERM_CC_FAT	anchoring junction	0.099	1.4	1	78
GOTERM_CC_FAT	adherens junction	0.13	1.4	1	86
GOTERM_CC_FAT	cell junction	0.28	1.1	1	99
GOTERM_CC_FAT	cell-substrate junction	0.32	1.3	1	100
GOTERM_CC_FAT	cell-cell junction	0.4	1.2	1	100
GOTERM_CC_FAT	cell-substrate adherens junction	0.43	1.2	1	100
GOTERM_BP_FAT	collagen metabolic process	0.17	2.3	1	97
GOTERM_BP_FAT	multicellular organismal macromolecule metabolic process	0.19	2.2	1	98
GOTERM_BP_FAT	multicellular organism metabolic process	0.27	1.9	1	100
GOTERM_BP_FAT	collagen catabolic process	0.35	2.4	1	100
GOTERM_BP_FAT	multicellular organism catabolic process	0.4	2.2	1	100
GOTERM_BP_FAT	pancreas development	0.21	2.5	1	99
GOTERM_BP_FAT	endocrine pancreas development	0.23	3.3	1	99
GOTERM_BP_FAT	endocrine system development	0.29	1.8	1	100
GOTERM_BP_FAT	cell fate commitment	0.35	1.4	1	100
GOTERM_BP_FAT	positive regulation of chromatin organization	0.27	2.2	1	100
GOTERM_BP_FAT	positive regulation of histone modification	0.5	1.8	1	100
GOTERM_BP_FAT	regulation of histone modification	0.54	1.4	1	100
GOTERM_CC_FAT	secretory granule	0.25	1.5	1	98
GOTERM_CC_FAT	acrosomal vesicle	0.28	2.2	1	99
GOTERM_CC_FAT	sperm part	0.31	1.8	1	100
GOTERM_BP_FAT	cellular senescence	0.26	3	1	100
GOTERM_BP_FAT	aging	0.61	1.1	1	100
GOTERM_BP_FAT	mRNA-containing ribonucleoprotein complex export from nucleus	0.16	2.4	1	96
GOTERM_BP_FAT	mRNA export from nucleus	0.16	2.4	1	96
GOTERM_BP_FAT	intracellular transport of virus	0.17	2.8	1	97
GOTERM_BP_FAT	multi-organism cellular localization	0.17	2.8	1	97
GOTERM_BP_FAT	multi-organism intracellular transport	0.17	2.8	1	97
GOTERM_BP_FAT	transport of virus	0.18	2.7	1	98
GOTERM_BP_FAT	multi-organism localization	0.21	2.5	1	99
GOTERM_BP_FAT	multi-organism transport	0.21	2.5	1	99
GOTERM_BP_FAT	ribonucleoprotein complex export from nucleus	0.23	2	1	99
GOTERM_BP_FAT	RNA export from nucleus	0.24	2	1	99
GOTERM_BP_FAT	ribonucleoprotein complex localization	0.26	1.9	1	100
GOTERM_BP_FAT	mRNA transport	0.33	1.7	1	100
GOTERM_BP_FAT	nuclear export	0.34	1.6	1	100
GOTERM_BP_FAT	DNA-templated transcription, termination	0.38	1.8	1	100
GOTERM_BP_FAT	termination of RNA polymerase II transcription	0.39	2.2	1	100
GOTERM_MF_FAT	mRNA binding	0.46	1.4	1	100
GOTERM_BP_FAT	nucleic acid transport	0.48	1.4	1	100
GOTERM_BP_FAT	establishment of RNA localization	0.49	1.4	1	100
GOTERM_BP_FAT	mRNA 3'-end processing	0.52	1.7	1	100
GOTERM_BP_FAT	viral life cycle	0.55	1.1	1	100
GOTERM_BP_FAT	nucleobase-containing compound transport	0.62	1.2	1	100
GOTERM_BP_FAT	RNA localization	0.62	1.2	1	100
GOTERM_BP_FAT	nucleocytoplasmic transport	0.63	1	1	100
GOTERM_BP_FAT	nuclear transport	0.65	1	1	100
GOTERM_BP_FAT	RNA 3'-end processing	0.67	1.3	1	100
GOTERM_BP_FAT	positive regulation of cellular component organization	0.17	1.2	1	97
GOTERM_BP_FAT	regulation of cellular component organization	0.48	1	1	100
GOTERM_BP_FAT	response to epidermal growth factor	0.046	4.9	1	59
GOTERM_BP_FAT	response to vitamin	0.064	2.8	1	71
GOTERM_BP_FAT	cellular response to vitamin	0.12	4.9	1	91
GOTERM_BP_FAT	response to nutrient	0.13	1.9	1	93
GOTERM_BP_FAT	cellular response to epidermal growth factor stimulus	0.15	4.3	1	96
GOTERM_BP_FAT	cellular response to nutrient	0.22	3.4	1	99
GOTERM_BP_FAT	response to acid chemical	0.29	1.4	1	100
GOTERM_BP_FAT	response to fibroblast growth factor	0.31	1.8	1	100
GOTERM_BP_FAT	cellular response to extracellular stimulus	0.41	1.4	1	100
GOTERM_BP_FAT	response to extracellular stimulus	0.41	1.2	1	100
GOTERM_BP_FAT	cellular response to retinoic acid	0.43	2.1	1	100
GOTERM_BP_FAT	response to retinoic acid	0.44	1.6	1	100
GOTERM_BP_FAT	response to nutrient levels	0.46	1.2	1	100
GOTERM_BP_FAT	cellular response to nutrient levels	0.47	1.4	1	100
GOTERM_BP_FAT	cellular response to fibroblast growth factor stimulus	0.51	1.5	1	100
GOTERM_BP_FAT	osteoblast differentiation	0.63	1.2	1	100
GOTERM_BP_FAT	cellular response to acid chemical	0.68	1.1	1	100
GOTERM_BP_FAT	ossification	0.78	0.91	1	100
GOTERM_BP_FAT	regulation of Wnt signaling pathway	0.8	0.9	1	100
GOTERM_BP_FAT	Wnt signaling pathway	0.12	1.5	1	91
GOTERM_BP_FAT	cell-cell signaling by wnt	0.12	1.5	1	91
GOTERM_BP_FAT	cell surface receptor signaling pathway involved in cell-cell signaling	0.16	1.4	1	96
GOTERM_BP_FAT	canonical Wnt signaling pathway	0.39	1.3	1	100
GOTERM_BP_FAT	regulation of canonical Wnt signaling pathway	0.75	0.98	1	100
GOTERM_BP_FAT	negative regulation of Wnt signaling pathway	0.8	0.94	1	100
GOTERM_BP_FAT	positive regulation of Wnt signaling pathway	0.84	0.93	1	100
GOTERM_BP_FAT	negative regulation of canonical Wnt signaling pathway	0.87	0.85	1	100
GOTERM_BP_FAT	extrinsic apoptotic signaling pathway	0.094	1.9	1	84
GOTERM_BP_FAT	regulation of extrinsic apoptotic signaling pathway	0.24	1.8	1	99
GOTERM_BP_FAT	negative regulation of extrinsic apoptotic signaling pathway	0.36	1.9	1	100
GOTERM_BP_FAT	negative regulation of apoptotic signaling pathway	0.62	1.2	1	100
GOTERM_BP_FAT	regulation of apoptotic signaling pathway	0.66	1	1	100
GOTERM_BP_FAT	apoptotic signaling pathway	0.087	1.5	1	82
GOTERM_BP_FAT	apoptotic process	0.16	1.2	1	97
GOTERM_BP_FAT	programmed cell death	0.22	1.2	1	99
GOTERM_BP_FAT	negative regulation of programmed cell death	0.32	1.2	1	100
GOTERM_BP_FAT	cell death	0.35	1.1	1	100
GOTERM_BP_FAT	negative regulation of apoptotic process	0.38	1.1	1	100
GOTERM_BP_FAT	negative regulation of cell death	0.45	1.1	1	100
GOTERM_BP_FAT	regulation of programmed cell death	0.52	1	1	100
GOTERM_BP_FAT	regulation of apoptotic process	0.58	1	1	100
GOTERM_BP_FAT	regulation of cell death	0.67	0.97	1	100
GOTERM_BP_FAT	eye development	0.44	1.2	1	100
GOTERM_BP_FAT	camera-type eye development	0.6	1.1	1	100
GOTERM_CC_FAT	supramolecular fiber	0.3	1.3	1	99
GOTERM_CC_FAT	polymeric cytoskeletal fiber	0.3	1.3	1	99
GOTERM_MF_FAT	ATPase activity	0.32	1.3	1	100
GOTERM_BP_FAT	hindbrain development	0.38	1.6	1	100
GOTERM_BP_FAT	metencephalon development	0.41	1.7	1	100
GOTERM_BP_FAT	cerebellum development	0.63	1.4	1	100
GOTERM_BP_FAT	myofibril assembly	0.29	2.8	1	100
GOTERM_BP_FAT	striated muscle cell development	0.3	1.8	1	100
GOTERM_BP_FAT	muscle cell development	0.37	1.6	1	100
GOTERM_BP_FAT	striated muscle cell differentiation	0.38	1.4	1	100
GOTERM_BP_FAT	actomyosin structure organization	0.38	1.6	1	100
GOTERM_BP_FAT	muscle cell differentiation	0.45	1.2	1	100
GOTERM_BP_FAT	response to growth factor	0.2	1.3	1	99
GOTERM_BP_FAT	transmembrane receptor protein serine/threonine kinase signaling pathway	0.22	1.5	1	99
GOTERM_BP_FAT	cellular response to transforming growth factor beta stimulus	0.3	1.5	1	100
GOTERM_BP_FAT	response to transforming growth factor beta	0.31	1.5	1	100
GOTERM_BP_FAT	response to endogenous stimulus	0.32	1.1	1	100
GOTERM_BP_FAT	cellular response to growth factor stimulus	0.32	1.2	1	100
GOTERM_BP_FAT	response to amino acid	0.36	1.9	1	100
GOTERM_BP_FAT	cellular response to endogenous stimulus	0.43	1.1	1	100
GOTERM_BP_FAT	transforming growth factor beta receptor signaling pathway	0.43	1.5	1	100
GOTERM_BP_FAT	enzyme linked receptor protein signaling pathway	0.69	0.96	1	100
GOTERM_BP_FAT	positive regulation of lipid biosynthetic process	0.14	3.1	1	94
GOTERM_BP_FAT	positive regulation of phospholipid metabolic process	0.22	3.4	1	99
GOTERM_BP_FAT	regulation of lipid biosynthetic process	0.28	1.9	1	100
GOTERM_BP_FAT	regulation of phospholipid metabolic process	0.33	2.6	1	100
GOTERM_BP_FAT	positive regulation of lipid metabolic process	0.49	1.5	1	100
GOTERM_BP_FAT	regulation of lipid metabolic process	0.68	1.1	1	100
GOTERM_BP_FAT	lipid biosynthetic process	0.93	0.73	1	100
GOTERM_BP_FAT	female gonad development	0.6	1.5	1	100
GOTERM_BP_FAT	development of primary female sexual characteristics	0.61	1.5	1	100
GOTERM_BP_FAT	female sex differentiation	0.68	1.3	1	100
GOTERM_BP_FAT	skeletal muscle cell differentiation	0.14	3.1	1	94
GOTERM_BP_FAT	skeletal muscle tissue development	0.28	1.7	1	100
GOTERM_BP_FAT	skeletal muscle organ development	0.31	1.6	1	100
GOTERM_BP_FAT	muscle structure development	0.33	1.2	1	100
GOTERM_BP_FAT	muscle organ development	0.47	1.2	1	100
GOTERM_BP_FAT	muscle tissue development	0.63	1.1	1	100
GOTERM_BP_FAT	striated muscle tissue development	0.73	0.97	1	100
GOTERM_BP_FAT	lipid transport	0.26	1.5	1	100
GOTERM_BP_FAT	lipid localization	0.34	1.4	1	100
GOTERM_MF_FAT	lipid transporter activity	0.38	1.8	1	100
GOTERM_BP_FAT	organic hydroxy compound transport	0.53	1.3	1	100
GOTERM_BP_FAT	purine-containing compound catabolic process	0.12	3.3	1	91
GOTERM_BP_FAT	nucleotide catabolic process	0.17	2.8	1	97
GOTERM_BP_FAT	organonitrogen compound catabolic process	0.2	1.5	1	99
GOTERM_BP_FAT	nucleoside phosphate catabolic process	0.22	2.5	1	99
GOTERM_BP_FAT	organophosphate catabolic process	0.25	2	1	100
GOTERM_BP_FAT	purine nucleotide catabolic process	0.28	2.9	1	100
GOTERM_BP_FAT	carbohydrate derivative catabolic process	0.32	1.6	1	100
GOTERM_BP_FAT	nucleobase-containing compound catabolic process	0.8	0.89	1	100
GOTERM_BP_FAT	heterocycle catabolic process	0.85	0.83	1	100
GOTERM_BP_FAT	cellular nitrogen compound catabolic process	0.86	0.81	1	100
GOTERM_BP_FAT	aromatic compound catabolic process	0.87	0.81	1	100
GOTERM_BP_FAT	organic cyclic compound catabolic process	0.89	0.77	1	100
GOTERM_BP_FAT	regulation of cell proliferation	0.22	1.2	1	99
GOTERM_BP_FAT	negative regulation of cell proliferation	0.33	1.2	1	100
GOTERM_BP_FAT	cell proliferation	0.5	1	1	100
GOTERM_BP_FAT	positive regulation of cell proliferation	0.62	1	1	100
GOTERM_BP_FAT	astrocyte differentiation	0.15	3	1	95
GOTERM_BP_FAT	glial cell development	0.51	1.8	1	100
GOTERM_BP_FAT	glial cell differentiation	0.54	1.3	1	100
GOTERM_BP_FAT	gliogenesis	0.56	1.2	1	100
GOTERM_BP_FAT	peptide hormone processing	0.11	5.3	1	88
GOTERM_BP_FAT	hormone metabolic process	0.43	1.5	1	100
GOTERM_BP_FAT	protein processing	0.66	1.1	1	100
GOTERM_BP_FAT	protein maturation	0.77	0.96	1	100
GOTERM_CC_FAT	inclusion body	0.18	2.7	1	95
GOTERM_BP_FAT	nuclear envelope organization	0.56	1.6	1	100
GOTERM_BP_FAT	nucleus organization	0.6	1.3	1	100
GOTERM_CC_FAT	cell-cell adherens junction	0.37	1.3	1	100
GOTERM_MF_FAT	protein binding involved in cell-cell adhesion	0.62	1.1	1	100
GOTERM_MF_FAT	protein binding involved in cell adhesion	0.64	1.1	1	100
GOTERM_MF_FAT	cadherin binding	0.64	1.1	1	100
GOTERM_MF_FAT	cell adhesion molecule binding	0.65	1	1	100
GOTERM_MF_FAT	cadherin binding involved in cell-cell adhesion	0.74	0.97	1	100
GOTERM_BP_FAT	response to insulin	0.17	1.7	1	97
GOTERM_BP_FAT	response to nitrogen compound	0.23	1.2	1	99
GOTERM_BP_FAT	response to peptide	0.25	1.4	1	100
GOTERM_BP_FAT	response to peptide hormone	0.25	1.4	1	100
GOTERM_BP_FAT	cellular response to nitrogen compound	0.29	1.3	1	100
GOTERM_BP_FAT	response to lipid	0.31	1.2	1	100
GOTERM_BP_FAT	cellular response to peptide	0.36	1.3	1	100
GOTERM_BP_FAT	response to hormone	0.36	1.2	1	100
GOTERM_BP_FAT	response to organonitrogen compound	0.38	1.1	1	100
GOTERM_BP_FAT	cellular response to hormone stimulus	0.39	1.2	1	100
GOTERM_BP_FAT	cellular response to insulin stimulus	0.39	1.5	1	100
GOTERM_BP_FAT	cellular response to peptide hormone stimulus	0.42	1.3	1	100
GOTERM_BP_FAT	cellular response to organonitrogen compound	0.44	1.2	1	100
GOTERM_BP_FAT	response to oxygen-containing compound	0.52	1	1	100
GOTERM_BP_FAT	cellular response to oxygen-containing compound	0.52	1.1	1	100
GOTERM_BP_FAT	cellular response to organic cyclic compound	0.56	1.1	1	100
GOTERM_BP_FAT	cellular response to lipid	0.61	1	1	100
GOTERM_BP_FAT	response to organic cyclic compound	0.62	1	1	100
GOTERM_BP_FAT	insulin receptor signaling pathway	0.69	1.3	1	100
GOTERM_BP_FAT	response to steroid hormone	0.75	0.94	1	100
GOTERM_BP_FAT	transmembrane receptor protein tyrosine kinase signaling pathway	0.92	0.74	1	100
GOTERM_BP_FAT	positive regulation of neurogenesis	0.16	1.5	1	96
GOTERM_BP_FAT	positive regulation of cell development	0.19	1.4	1	98
GOTERM_BP_FAT	positive regulation of axonogenesis	0.19	2.6	1	98
GOTERM_BP_FAT	positive regulation of nervous system development	0.2	1.4	1	98
GOTERM_BP_FAT	positive regulation of cell differentiation	0.24	1.2	1	99
GOTERM_BP_FAT	positive regulation of developmental process	0.25	1.2	1	100
GOTERM_BP_FAT	positive regulation of cell morphogenesis involved in differentiation	0.31	1.6	1	100
GOTERM_BP_FAT	positive regulation of neuron differentiation	0.42	1.3	1	100
GOTERM_BP_FAT	regulation of cell development	0.47	1.1	1	100
GOTERM_BP_FAT	regulation of neuron differentiation	0.5	1.1	1	100
GOTERM_BP_FAT	positive regulation of multicellular organismal process	0.55	1	1	100
GOTERM_BP_FAT	positive regulation of cell projection organization	0.57	1.1	1	100
GOTERM_BP_FAT	positive regulation of cell growth	0.6	1.3	1	100
GOTERM_BP_FAT	positive regulation of neuron projection development	0.64	1.1	1	100
GOTERM_BP_FAT	regulation of extent of cell growth	0.66	1.3	1	100
GOTERM_BP_FAT	regulation of axonogenesis	0.71	1.1	1	100
GOTERM_BP_FAT	regulation of cell size	0.73	1.1	1	100
GOTERM_BP_FAT	regulation of cell projection organization	0.73	0.94	1	100
GOTERM_BP_FAT	regulation of cell morphogenesis involved in differentiation	0.75	0.94	1	100
GOTERM_BP_FAT	developmental growth involved in morphogenesis	0.81	0.93	1	100
GOTERM_BP_FAT	regulation of neuron projection development	0.83	0.85	1	100
GOTERM_BP_FAT	regulation of cell growth	0.85	0.82	1	100
GOTERM_BP_FAT	developmental cell growth	0.91	0.75	1	100
GOTERM_BP_FAT	regulation of cellular component size	0.94	0.67	1	100
GOTERM_BP_FAT	regulation of anatomical structure size	0.98	0.59	1	100
GOTERM_BP_FAT	cell growth	0.98	0.55	1	100
GOTERM_BP_FAT	cellular response to cytokine stimulus	0.1	1.5	1	87
GOTERM_BP_FAT	cytokine-mediated signaling pathway	0.17	1.4	1	97
GOTERM_BP_FAT	response to cytokine	0.26	1.3	1	100
GOTERM_BP_FAT	cell surface receptor signaling pathway	0.27	1.1	1	100
GOTERM_BP_FAT	cellular response to organic substance	0.37	1.1	1	100
GOTERM_BP_FAT	response to organic substance	0.5	1	1	100
GOTERM_BP_FAT	cellular response to chemical stimulus	0.67	0.97	1	100
GOTERM_BP_FAT	regulation of cell communication	0.96	0.83	1	100
GOTERM_BP_FAT	regulation of signaling	0.97	0.81	1	100
GOTERM_BP_FAT	regulation of signal transduction	0.99	0.76	1	100
GOTERM_BP_FAT	regulation of intracellular signal transduction	0.99	0.69	1	100
GOTERM_BP_FAT	microtubule depolymerization	0.15	4.3	1	96
GOTERM_BP_FAT	microtubule polymerization or depolymerization	0.25	2.3	1	100
GOTERM_BP_FAT	protein depolymerization	0.31	2	1	100
GOTERM_BP_FAT	cellular protein complex disassembly	0.79	0.96	1	100
GOTERM_BP_FAT	protein complex disassembly	0.9	0.75	1	100
GOTERM_BP_FAT	macromolecular complex disassembly	0.92	0.72	1	100
GOTERM_BP_FAT	alpha-amino acid biosynthetic process	0.15	3	1	95
GOTERM_BP_FAT	cellular amino acid biosynthetic process	0.15	3	1	95
GOTERM_BP_FAT	organic acid biosynthetic process	0.15	1.7	1	96
GOTERM_BP_FAT	small molecule biosynthetic process	0.33	1.3	1	100
GOTERM_BP_FAT	carboxylic acid biosynthetic process	0.38	1.4	1	100
GOTERM_BP_FAT	alpha-amino acid metabolic process	0.58	1.2	1	100
GOTERM_BP_FAT	cellular amino acid metabolic process	0.58	1.2	1	100
GOTERM_BP_FAT	monocarboxylic acid biosynthetic process	0.67	1.2	1	100
GOTERM_BP_FAT	organic acid metabolic process	0.86	0.84	1	100
GOTERM_BP_FAT	monocarboxylic acid metabolic process	0.91	0.75	1	100
GOTERM_BP_FAT	carboxylic acid metabolic process	0.94	0.74	1	100
GOTERM_BP_FAT	oxoacid metabolic process	0.94	0.73	1	100
GOTERM_CC_FAT	secretory vesicle	0.22	1.4	1	97
GOTERM_CC_FAT	secretory granule membrane	0.22	2.4	1	97
GOTERM_CC_FAT	transport vesicle	0.43	1.2	1	100
GOTERM_CC_FAT	cytoplasmic vesicle membrane	0.66	1	1	100
GOTERM_CC_FAT	vesicle membrane	0.71	0.97	1	100
GOTERM_CC_FAT	cytoplasmic vesicle part	0.86	0.82	1	100
GOTERM_MF_FAT	helicase activity	0.25	1.8	1	99
GOTERM_MF_FAT	DNA helicase activity	0.33	2.5	1	100
GOTERM_BP_FAT	DNA duplex unwinding	0.49	1.8	1	100
GOTERM_MF_FAT	DNA-dependent ATPase activity	0.52	1.7	1	100
GOTERM_BP_FAT	DNA geometric change	0.52	1.7	1	100
GOTERM_MF_FAT	ATPase activity, coupled	0.82	0.87	1	100
GOTERM_BP_FAT	regulation of transmembrane receptor protein serine/threonine kinase signaling pathway	0.45	1.3	1	100
GOTERM_BP_FAT	regulation of cellular response to growth factor stimulus	0.56	1.2	1	100
GOTERM_BP_FAT	regulation of transforming growth factor beta receptor signaling pathway	0.62	1.4	1	100
GOTERM_BP_FAT	regulation of cellular response to transforming growth factor beta stimulus	0.62	1.4	1	100
GOTERM_BP_FAT	protein sumoylation	0.14	2.2	1	94
GOTERM_BP_FAT	multi-organism metabolic process	0.65	1.1	1	100
GOTERM_BP_FAT	viral transcription	0.72	1.1	1	100
GOTERM_BP_FAT	viral gene expression	0.76	1	1	100
GOTERM_BP_FAT	mesenchyme morphogenesis	0.27	3	1	100
GOTERM_BP_FAT	mesenchyme development	0.51	1.3	1	100
GOTERM_BP_FAT	heart morphogenesis	0.72	1	1	100
GOTERM_BP_FAT	skin development	0.33	1.6	1	100
GOTERM_BP_FAT	epidermal cell differentiation	0.54	1.4	1	100
GOTERM_BP_FAT	epidermis development	0.55	1.2	1	100
GOTERM_BP_FAT	single-organism catabolic process	0.51	1.1	1	100
GOTERM_BP_FAT	cellular catabolic process	0.96	0.77	1	100
GOTERM_MF_FAT	exonuclease activity	0.25	2.3	1	99
GOTERM_MF_FAT	3'-5' exonuclease activity	0.29	2.8	1	99
GOTERM_MF_FAT	nuclease activity	0.48	1.3	1	100
GOTERM_MF_FAT	endonuclease activity	0.76	1.1	1	100
GOTERM_BP_FAT	nucleic acid phosphodiester bond hydrolysis	0.8	0.91	1	100
GOTERM_CC_FAT	nuclear envelope	0.19	1.4	1	95
GOTERM_CC_FAT	nuclear membrane	0.25	1.5	1	98
GOTERM_CC_FAT	organelle envelope	0.98	0.68	1	100
GOTERM_CC_FAT	envelope	0.98	0.68	1	100
GOTERM_MF_FAT	glycosaminoglycan binding	0.36	1.5	1	100
GOTERM_MF_FAT	sulfur compound binding	0.49	1.3	1	100
GOTERM_MF_FAT	heparin binding	0.58	1.3	1	100
GOTERM_BP_FAT	secretion by cell	0.32	1.2	1	100
GOTERM_BP_FAT	regulation of regulated secretory pathway	0.44	1.6	1	100
GOTERM_BP_FAT	regulation of exocytosis	0.5	1.4	1	100
GOTERM_BP_FAT	secretion	0.54	1	1	100
GOTERM_BP_FAT	regulation of secretion	0.82	0.87	1	100
GOTERM_BP_FAT	regulation of secretion by cell	0.83	0.86	1	100
GOTERM_BP_FAT	mesenchymal cell development	0.48	1.4	1	100
GOTERM_BP_FAT	mesenchymal cell differentiation	0.53	1.3	1	100
GOTERM_BP_FAT	negative regulation of neuron apoptotic process	0.18	2	1	98
GOTERM_BP_FAT	regulation of neuron apoptotic process	0.26	1.6	1	100
GOTERM_BP_FAT	negative regulation of neuron death	0.35	1.5	1	100
GOTERM_BP_FAT	neuron apoptotic process	0.47	1.3	1	100
GOTERM_BP_FAT	regulation of neuron death	0.51	1.2	1	100
GOTERM_BP_FAT	neuron death	0.58	1.1	1	100
GOTERM_BP_FAT	Rho protein signal transduction	0.58	1.6	1	100
GOTERM_BP_FAT	Ras protein signal transduction	0.97	0.58	1	100
GOTERM_BP_FAT	small GTPase mediated signal transduction	1	0.45	1	100
GOTERM_BP_FAT	cAMP-mediated signaling	0.32	2.6	1	100
GOTERM_BP_FAT	cyclic-nucleotide-mediated signaling	0.4	2.2	1	100
GOTERM_BP_FAT	second-messenger-mediated signaling	0.86	0.84	1	100
GOTERM_BP_FAT	negative regulation of intracellular transport	0.21	2.1	1	99
GOTERM_BP_FAT	negative regulation of nucleocytoplasmic transport	0.44	2	1	100
GOTERM_BP_FAT	regulation of nucleocytoplasmic transport	0.67	1.1	1	100
GOTERM_BP_FAT	negative regulation of transport	0.84	0.84	1	100
GOTERM_BP_FAT	histone H3-K9 methylation	0.12	4.9	1	91
GOTERM_BP_FAT	histone H3-K9 modification	0.18	3.8	1	98
GOTERM_BP_FAT	histone lysine methylation	0.35	1.9	1	100
GOTERM_BP_FAT	peptidyl-lysine methylation	0.41	1.7	1	100
GOTERM_BP_FAT	histone methylation	0.53	1.4	1	100
GOTERM_BP_FAT	macromolecule methylation	0.66	1.1	1	100
GOTERM_BP_FAT	protein alkylation	0.69	1.1	1	100
GOTERM_BP_FAT	protein methylation	0.69	1.1	1	100
GOTERM_BP_FAT	methylation	0.83	0.86	1	100
GOTERM_MF_FAT	methyltransferase activity	0.85	0.85	1	100
GOTERM_MF_FAT	transferase activity, transferring one-carbon groups	0.87	0.81	1	100
GOTERM_BP_FAT	type I interferon signaling pathway	0.38	2.3	1	100
GOTERM_BP_FAT	cellular response to type I interferon	0.38	2.3	1	100
GOTERM_BP_FAT	response to type I interferon	0.41	2.2	1	100
GOTERM_BP_FAT	innate immune response	0.98	0.61	1	100
GOTERM_BP_FAT	respiratory system development	0.43	1.4	1	100
GOTERM_BP_FAT	lung development	0.52	1.3	1	100
GOTERM_BP_FAT	respiratory tube development	0.54	1.3	1	100
GOTERM_MF_FAT	metal ion transmembrane transporter activity	0.11	1.6	1	82
GOTERM_MF_FAT	voltage-gated potassium channel activity	0.11	2.7	1	82
GOTERM_MF_FAT	potassium channel activity	0.23	2	1	98
GOTERM_MF_FAT	inorganic cation transmembrane transporter activity	0.28	1.3	1	99
GOTERM_CC_FAT	voltage-gated potassium channel complex	0.29	2.1	1	99
GOTERM_CC_FAT	potassium channel complex	0.29	2.1	1	99
GOTERM_MF_FAT	voltage-gated cation channel activity	0.3	1.8	1	100
GOTERM_BP_FAT	potassium ion transmembrane transport	0.34	1.6	1	100
GOTERM_BP_FAT	cellular potassium ion transport	0.34	1.6	1	100
GOTERM_MF_FAT	voltage-gated channel activity	0.36	1.5	1	100
GOTERM_MF_FAT	voltage-gated ion channel activity	0.36	1.5	1	100
GOTERM_CC_FAT	ion channel complex	0.36	1.4	1	100
GOTERM_MF_FAT	potassium ion transmembrane transporter activity	0.39	1.6	1	100
GOTERM_MF_FAT	cation channel activity	0.44	1.3	1	100
GOTERM_MF_FAT	ion channel binding	0.45	1.6	1	100
GOTERM_CC_FAT	transmembrane transporter complex	0.46	1.2	1	100
GOTERM_CC_FAT	transporter complex	0.47	1.2	1	100
GOTERM_CC_FAT	cation channel complex	0.49	1.4	1	100
GOTERM_BP_FAT	potassium ion transport	0.49	1.3	1	100
GOTERM_MF_FAT	cation transmembrane transporter activity	0.52	1.1	1	100
GOTERM_MF_FAT	gated channel activity	0.53	1.2	1	100
GOTERM_MF_FAT	ligand-gated ion channel activity	0.56	1.4	1	100
GOTERM_MF_FAT	ligand-gated channel activity	0.56	1.4	1	100
GOTERM_MF_FAT	ion channel activity	0.64	1	1	100
GOTERM_MF_FAT	substrate-specific channel activity	0.67	1	1	100
GOTERM_MF_FAT	passive transmembrane transporter activity	0.73	0.95	1	100
GOTERM_MF_FAT	channel activity	0.73	0.95	1	100
GOTERM_BP_FAT	regulation of membrane potential	0.76	0.93	1	100
GOTERM_BP_FAT	metal ion transport	0.79	0.9	1	100
GOTERM_BP_FAT	regulation of ion transport	0.83	0.86	1	100
GOTERM_BP_FAT	regulation of ion transmembrane transport	0.83	0.85	1	100
GOTERM_BP_FAT	inorganic cation transmembrane transport	0.84	0.85	1	100
GOTERM_BP_FAT	regulation of transmembrane transport	0.85	0.83	1	100
GOTERM_BP_FAT	inorganic ion transmembrane transport	0.88	0.81	1	100
GOTERM_BP_FAT	monovalent inorganic cation transport	0.88	0.8	1	100
GOTERM_BP_FAT	ion transmembrane transport	0.9	0.81	1	100
GOTERM_BP_FAT	cation transport	0.9	0.8	1	100
GOTERM_BP_FAT	cation transmembrane transport	0.92	0.76	1	100
GOTERM_BP_FAT	ion transport	0.92	0.81	1	100
GOTERM_BP_FAT	transmembrane transport	0.96	0.74	1	100
GOTERM_CC_FAT	cis-Golgi network	0.056	4.6	1	56
GOTERM_CC_FAT	Golgi stack	0.5	1.5	1	100
GOTERM_CC_FAT	Golgi apparatus	0.51	1	1	100
GOTERM_CC_FAT	Golgi subcompartment	0.59	1.1	1	100
GOTERM_CC_FAT	organelle subcompartment	0.64	1.1	1	100
GOTERM_CC_FAT	Golgi apparatus part	0.82	0.87	1	100
GOTERM_CC_FAT	trans-Golgi network	0.91	0.75	1	100
GOTERM_CC_FAT	Golgi membrane	0.91	0.76	1	100
GOTERM_BP_FAT	negative regulation of protein binding	0.26	2.3	1	100
GOTERM_BP_FAT	negative regulation of binding	0.33	1.7	1	100
GOTERM_BP_FAT	regulation of protein binding	0.51	1.3	1	100
GOTERM_BP_FAT	regulation of actin filament-based process	0.67	1	1	100
GOTERM_BP_FAT	regulation of actin cytoskeleton organization	0.72	0.99	1	100
GOTERM_BP_FAT	regulation of binding	0.76	0.94	1	100
GOTERM_BP_FAT	negative regulation of leukocyte migration	0.12	4.9	1	91
GOTERM_BP_FAT	leukocyte migration	0.51	1.2	1	100
GOTERM_BP_FAT	regulation of leukocyte migration	0.56	1.4	1	100
GOTERM_BP_FAT	negative regulation of cell migration	0.63	1.1	1	100
GOTERM_BP_FAT	negative regulation of cell motility	0.67	1.1	1	100
GOTERM_BP_FAT	negative regulation of locomotion	0.76	0.96	1	100
GOTERM_BP_FAT	negative regulation of cellular component movement	0.77	0.96	1	100
GOTERM_CC_FAT	clathrin-coated endocytic vesicle	0.32	2.6	1	100
GOTERM_CC_FAT	clathrin-coated vesicle	0.59	1.3	1	100
GOTERM_CC_FAT	coated vesicle	0.71	1	1	100
GOTERM_BP_FAT	maintenance of location in cell	0.38	1.8	1	100
GOTERM_BP_FAT	maintenance of location	0.51	1.2	1	100
GOTERM_BP_FAT	maintenance of protein location in cell	0.58	1.5	1	100
GOTERM_BP_FAT	maintenance of protein location	0.63	1.4	1	100
GOTERM_BP_FAT	positive regulation of endocytosis	0.42	1.7	1	100
GOTERM_BP_FAT	regulation of endocytosis	0.43	1.4	1	100
GOTERM_BP_FAT	endocytosis	0.78	0.9	1	100
GOTERM_BP_FAT	visual perception	0.41	1.4	1	100
GOTERM_BP_FAT	sensory perception of light stimulus	0.42	1.4	1	100
GOTERM_BP_FAT	retina development in camera-type eye	0.8	1	1	100
GOTERM_BP_FAT	negative regulation of neuron differentiation	0.43	1.4	1	100
GOTERM_BP_FAT	negative regulation of neurogenesis	0.62	1.1	1	100
GOTERM_BP_FAT	negative regulation of cell projection organization	0.63	1.2	1	100
GOTERM_BP_FAT	negative regulation of nervous system development	0.69	1	1	100
GOTERM_BP_FAT	negative regulation of neuron projection development	0.77	1.1	1	100
GOTERM_CC_FAT	integral component of plasma membrane	0.23	1.2	1	98
GOTERM_CC_FAT	intrinsic component of plasma membrane	0.24	1.2	1	98
GOTERM_MF_FAT	molecular transducer activity	0.64	0.98	1	100
GOTERM_MF_FAT	receptor activity	0.64	0.98	1	100
GOTERM_MF_FAT	signal transducer activity	0.66	0.97	1	100
GOTERM_MF_FAT	signaling receptor activity	0.76	0.92	1	100
GOTERM_MF_FAT	transmembrane receptor activity	0.77	0.91	1	100
GOTERM_MF_FAT	transmembrane signaling receptor activity	0.77	0.91	1	100
GOTERM_BP_FAT	hair cycle	0.53	1.7	1	100
GOTERM_BP_FAT	molting cycle	0.53	1.7	1	100
GOTERM_BP_FAT	cellular response to interferon-gamma	0.32	2	1	100
GOTERM_BP_FAT	interferon-gamma-mediated signaling pathway	0.42	2.1	1	100
GOTERM_BP_FAT	response to interferon-gamma	0.46	1.6	1	100
KEGG_PATHWAY	Herpes simplex infection	0.75	1.1	1	100
GOTERM_BP_FAT	response to gonadotropin	0.024	6.4	1	37
GOTERM_BP_FAT	cellular response to gonadotropin stimulus	0.049	8.4	1	61
GOTERM_BP_FAT	regulation of hormone levels	0.46	1.2	1	100
GOTERM_BP_FAT	negative regulation of hormone secretion	0.47	1.9	1	100
GOTERM_BP_FAT	hormone secretion	0.57	1.1	1	100
GOTERM_BP_FAT	hormone transport	0.6	1.1	1	100
GOTERM_BP_FAT	negative regulation of secretion by cell	0.71	1.1	1	100
GOTERM_BP_FAT	peptide hormone secretion	0.74	1	1	100
GOTERM_BP_FAT	peptide secretion	0.75	0.98	1	100
GOTERM_BP_FAT	synapse assembly	0.76	1.1	1	100
GOTERM_BP_FAT	negative regulation of secretion	0.77	0.98	1	100
GOTERM_BP_FAT	regulation of hormone secretion	0.78	0.95	1	100
GOTERM_BP_FAT	peptide transport	0.78	0.94	1	100
GOTERM_BP_FAT	regulation of peptide hormone secretion	0.79	0.95	1	100
GOTERM_BP_FAT	regulation of peptide secretion	0.8	0.94	1	100
GOTERM_BP_FAT	regulation of peptide transport	0.8	0.93	1	100
GOTERM_BP_FAT	amide transport	0.82	0.88	1	100
GOTERM_BP_FAT	synapse organization	0.87	0.82	1	100
GOTERM_BP_FAT	regulation of insulin secretion	0.88	0.84	1	100
GOTERM_BP_FAT	protein secretion	0.9	0.76	1	100
GOTERM_BP_FAT	regulation of protein secretion	0.95	0.65	1	100
GOTERM_BP_FAT	regulation of dephosphorylation	0.41	1.5	1	100
GOTERM_BP_FAT	negative regulation of phosphatase activity	0.42	2.1	1	100
GOTERM_BP_FAT	regulation of phosphatase activity	0.49	1.5	1	100
GOTERM_BP_FAT	negative regulation of dephosphorylation	0.5	1.8	1	100
GOTERM_BP_FAT	regulation of protein dephosphorylation	0.52	1.7	1	100
GOTERM_BP_FAT	dephosphorylation	0.79	0.9	1	100
GOTERM_BP_FAT	protein dephosphorylation	0.91	0.73	1	100
GOTERM_BP_FAT	microtubule organizing center organization	0.49	1.5	1	100
GOTERM_BP_FAT	centrosome cycle	0.5	1.8	1	100
GOTERM_BP_FAT	centrosome organization	0.7	1.2	1	100
GOTERM_BP_FAT	actin filament-based process	0.41	1.2	1	100
GOTERM_BP_FAT	actin cytoskeleton organization	0.61	1	1	100
GOTERM_BP_FAT	actin filament organization	0.69	1	1	100
GOTERM_CC_FAT	lysosomal lumen	0.28	2.2	1	99
GOTERM_CC_FAT	vacuolar lumen	0.39	1.8	1	100
GOTERM_CC_FAT	lytic vacuole	0.96	0.64	1	100
GOTERM_CC_FAT	lysosome	0.96	0.64	1	100
GOTERM_BP_FAT	regulation of cell cycle G1/S phase transition	0.63	1.2	1	100
GOTERM_BP_FAT	cell cycle G1/S phase transition	0.77	0.95	1	100
GOTERM_BP_FAT	regulation of G1/S transition of mitotic cell cycle	0.81	0.98	1	100
GOTERM_BP_FAT	histone deacetylation	0.52	1.7	1	100
GOTERM_BP_FAT	protein deacetylation	0.59	1.5	1	100
GOTERM_BP_FAT	protein deacylation	0.62	1.4	1	100
GOTERM_BP_FAT	macromolecule deacylation	0.63	1.4	1	100
GOTERM_CC_FAT	caveola	0.49	1.8	1	100
GOTERM_CC_FAT	membrane region	0.5	1.2	1	100
GOTERM_CC_FAT	plasma membrane raft	0.56	1.6	1	100
GOTERM_CC_FAT	membrane raft	0.73	0.99	1	100
GOTERM_CC_FAT	membrane microdomain	0.73	0.98	1	100
GOTERM_BP_FAT	regulation of JNK cascade	0.42	1.5	1	100
GOTERM_BP_FAT	positive regulation of JNK cascade	0.42	1.7	1	100
GOTERM_BP_FAT	JNK cascade	0.51	1.3	1	100
GOTERM_BP_FAT	positive regulation of stress-activated MAPK cascade	0.53	1.4	1	100
GOTERM_BP_FAT	positive regulation of stress-activated protein kinase signaling cascade	0.53	1.4	1	100
GOTERM_BP_FAT	regulation of cellular response to stress	0.57	1.1	1	100
GOTERM_BP_FAT	regulation of stress-activated MAPK cascade	0.59	1.2	1	100
GOTERM_BP_FAT	regulation of stress-activated protein kinase signaling cascade	0.59	1.2	1	100
GOTERM_BP_FAT	regulation of MAPK cascade	0.71	0.96	1	100
GOTERM_BP_FAT	stress-activated MAPK cascade	0.74	1	1	100
GOTERM_BP_FAT	positive regulation of MAPK cascade	0.74	0.94	1	100
GOTERM_BP_FAT	stress-activated protein kinase signaling cascade	0.77	0.96	1	100
GOTERM_BP_FAT	MAPK cascade	0.87	0.83	1	100
GOTERM_BP_FAT	adenylate cyclase-inhibiting G-protein coupled receptor signaling pathway	0.44	2	1	100
GOTERM_BP_FAT	G-protein coupled receptor signaling pathway, coupled to cyclic nucleotide second messenger	0.66	1.2	1	100
GOTERM_BP_FAT	adenylate cyclase-modulating G-protein coupled receptor signaling pathway	0.81	1	1	100
GOTERM_BP_FAT	negative regulation of response to external stimulus	0.41	1.3	1	100
GOTERM_BP_FAT	negative regulation of defense response	0.59	1.3	1	100
GOTERM_BP_FAT	regulation of defense response	0.99	0.57	1	100
GOTERM_BP_FAT	organelle fusion	0.68	1.1	1	100
GOTERM_BP_FAT	vesicle fusion	0.69	1.3	1	100
GOTERM_BP_FAT	organelle membrane fusion	0.71	1.2	1	100
GOTERM_BP_FAT	single-organism membrane fusion	0.84	0.92	1	100
GOTERM_BP_FAT	membrane fusion	0.91	0.75	1	100
GOTERM_BP_FAT	protein localization to organelle	0.18	1.3	1	98
GOTERM_BP_FAT	cellular localization	0.19	1.1	1	98
GOTERM_BP_FAT	establishment of localization in cell	0.26	1.1	1	100
GOTERM_BP_FAT	positive regulation of protein localization to nucleus	0.28	1.9	1	100
GOTERM_BP_FAT	regulation of intracellular transport	0.39	1.2	1	100
GOTERM_BP_FAT	positive regulation of cellular protein localization	0.48	1.2	1	100
GOTERM_BP_FAT	regulation of protein localization to nucleus	0.48	1.3	1	100
GOTERM_BP_FAT	protein localization to nucleus	0.5	1.2	1	100
GOTERM_BP_FAT	regulation of intracellular protein transport	0.52	1.2	1	100
GOTERM_BP_FAT	positive regulation of intracellular transport	0.53	1.2	1	100
GOTERM_BP_FAT	cellular protein localization	0.56	1	1	100
GOTERM_BP_FAT	macromolecule localization	0.58	1	1	100
GOTERM_BP_FAT	cellular macromolecule localization	0.58	1	1	100
GOTERM_BP_FAT	positive regulation of protein import into nucleus	0.59	1.5	1	100
GOTERM_BP_FAT	positive regulation of intracellular protein transport	0.6	1.1	1	100
GOTERM_BP_FAT	positive regulation of protein import	0.6	1.5	1	100
GOTERM_BP_FAT	regulation of cellular protein localization	0.62	1	1	100
GOTERM_BP_FAT	intracellular transport	0.62	0.99	1	100
GOTERM_BP_FAT	regulation of cellular localization	0.66	0.98	1	100
GOTERM_BP_FAT	positive regulation of nucleocytoplasmic transport	0.7	1.2	1	100
GOTERM_BP_FAT	regulation of protein import into nucleus	0.7	1.1	1	100
GOTERM_BP_FAT	regulation of protein import	0.71	1.1	1	100
GOTERM_BP_FAT	establishment of protein localization to organelle	0.73	0.94	1	100
GOTERM_BP_FAT	intracellular protein transport	0.74	0.93	1	100
GOTERM_BP_FAT	protein localization	0.74	0.94	1	100
GOTERM_BP_FAT	nuclear import	0.74	0.97	1	100
GOTERM_BP_FAT	positive regulation of protein transport	0.81	0.88	1	100
GOTERM_BP_FAT	protein import into nucleus	0.83	0.86	1	100
GOTERM_BP_FAT	protein targeting to nucleus	0.83	0.86	1	100
GOTERM_BP_FAT	single-organism nuclear import	0.83	0.86	1	100
GOTERM_BP_FAT	regulation of protein localization	0.83	0.86	1	100
GOTERM_BP_FAT	regulation of transport	0.84	0.89	1	100
GOTERM_BP_FAT	regulation of protein transport	0.84	0.85	1	100
GOTERM_BP_FAT	establishment of protein localization	0.86	0.88	1	100
GOTERM_BP_FAT	single-organism intracellular transport	0.87	0.82	1	100
GOTERM_BP_FAT	regulation of protein targeting	0.87	0.8	1	100
GOTERM_BP_FAT	positive regulation of establishment of protein localization	0.89	0.78	1	100
GOTERM_BP_FAT	protein transport	0.89	0.85	1	100
GOTERM_BP_FAT	protein import	0.91	0.74	1	100
GOTERM_BP_FAT	positive regulation of transport	0.91	0.79	1	100
GOTERM_BP_FAT	regulation of establishment of protein localization	0.91	0.78	1	100
GOTERM_BP_FAT	activation of protein kinase activity	0.27	1.5	1	100
GOTERM_BP_FAT	regulation of MAP kinase activity	0.97	0.58	1	100
GOTERM_BP_FAT	regulation of protein serine/threonine kinase activity	0.99	0.5	1	100
GOTERM_BP_FAT	cellular response to BMP stimulus	0.6	1.3	1	100
GOTERM_BP_FAT	response to BMP	0.6	1.3	1	100
GOTERM_BP_FAT	BMP signaling pathway	0.78	1.1	1	100
GOTERM_MF_FAT	hydrolase activity, acting on acid anhydrides	0.48	1.1	1	100
GOTERM_MF_FAT	nucleoside-triphosphatase activity	0.48	1.1	1	100
GOTERM_MF_FAT	pyrophosphatase activity	0.48	1.1	1	100
GOTERM_MF_FAT	ATP binding	0.49	1	1	100
GOTERM_MF_FAT	hydrolase activity, acting on acid anhydrides, in phosphorus-containing anhydrides	0.49	1.1	1	100
GOTERM_MF_FAT	adenyl ribonucleotide binding	0.55	1	1	100
GOTERM_MF_FAT	adenyl nucleotide binding	0.57	1	1	100
GOTERM_MF_FAT	carbohydrate derivative binding	0.72	0.95	1	100
GOTERM_MF_FAT	nucleotide binding	0.74	0.95	1	100
GOTERM_MF_FAT	nucleoside phosphate binding	0.74	0.94	1	100
GOTERM_MF_FAT	purine ribonucleoside triphosphate binding	0.75	0.93	1	100
GOTERM_MF_FAT	small molecule binding	0.76	0.94	1	100
GOTERM_MF_FAT	purine ribonucleoside binding	0.77	0.93	1	100
GOTERM_MF_FAT	ribonucleoside binding	0.77	0.93	1	100
GOTERM_MF_FAT	purine nucleoside binding	0.77	0.93	1	100
GOTERM_MF_FAT	nucleoside binding	0.78	0.92	1	100
GOTERM_MF_FAT	purine ribonucleotide binding	0.8	0.91	1	100
GOTERM_MF_FAT	ribonucleotide binding	0.81	0.9	1	100
GOTERM_MF_FAT	purine nucleotide binding	0.81	0.9	1	100
GOTERM_MF_FAT	peptidase regulator activity	0.33	1.6	1	100
GOTERM_MF_FAT	peptidase inhibitor activity	0.36	1.7	1	100
GOTERM_BP_FAT	negative regulation of peptidase activity	0.45	1.4	1	100
GOTERM_MF_FAT	serine-type endopeptidase inhibitor activity	0.46	1.9	1	100
GOTERM_BP_FAT	negative regulation of hydrolase activity	0.5	1.2	1	100
GOTERM_BP_FAT	negative regulation of proteolysis	0.68	1	1	100
GOTERM_BP_FAT	negative regulation of catalytic activity	0.69	0.97	1	100
GOTERM_MF_FAT	enzyme inhibitor activity	0.75	0.94	1	100
GOTERM_BP_FAT	regulation of peptidase activity	0.76	0.93	1	100
GOTERM_MF_FAT	endopeptidase inhibitor activity	0.79	1	1	100
GOTERM_BP_FAT	negative regulation of endopeptidase activity	0.8	0.95	1	100
GOTERM_MF_FAT	endopeptidase regulator activity	0.8	1	1	100
GOTERM_BP_FAT	regulation of endopeptidase activity	0.93	0.71	1	100
GOTERM_MF_FAT	enzyme regulator activity	0.94	0.75	1	100
GOTERM_BP_FAT	negative regulation of cellular protein metabolic process	0.95	0.74	1	100
GOTERM_BP_FAT	regulation of proteolysis	0.99	0.58	1	100
GOTERM_BP_FAT	defense response to bacterium	0.34	1.7	1	100
GOTERM_BP_FAT	response to bacterium	0.54	1.1	1	100
GOTERM_BP_FAT	defense response to other organism	0.68	1	1	100
GOTERM_BP_FAT	response to other organism	0.73	0.94	1	100
GOTERM_BP_FAT	response to external biotic stimulus	0.73	0.94	1	100
GOTERM_BP_FAT	response to lipopolysaccharide	0.75	0.95	1	100
GOTERM_BP_FAT	response to molecule of bacterial origin	0.79	0.92	1	100
GOTERM_BP_FAT	response to biotic stimulus	0.8	0.89	1	100
GOTERM_BP_FAT	defense response	0.9	0.82	1	100
GOTERM_BP_FAT	regulation of adenylate cyclase activity	0.41	2.1	1	100
GOTERM_BP_FAT	regulation of lyase activity	0.5	1.8	1	100
GOTERM_BP_FAT	regulation of cyclase activity	0.5	1.8	1	100
GOTERM_BP_FAT	regulation of cyclic nucleotide biosynthetic process	0.51	1.5	1	100
GOTERM_BP_FAT	regulation of purine nucleotide biosynthetic process	0.54	1.4	1	100
GOTERM_BP_FAT	regulation of nucleotide biosynthetic process	0.54	1.4	1	100
GOTERM_BP_FAT	cyclic nucleotide metabolic process	0.55	1.3	1	100
GOTERM_BP_FAT	cAMP metabolic process	0.56	1.4	1	100
GOTERM_BP_FAT	cyclic purine nucleotide metabolic process	0.58	1.3	1	100
GOTERM_BP_FAT	cyclic nucleotide biosynthetic process	0.59	1.3	1	100
GOTERM_BP_FAT	regulation of cyclic nucleotide metabolic process	0.61	1.3	1	100
GOTERM_BP_FAT	regulation of cAMP biosynthetic process	0.67	1.3	1	100
GOTERM_BP_FAT	cAMP biosynthetic process	0.69	1.3	1	100
GOTERM_BP_FAT	regulation of cAMP metabolic process	0.74	1.2	1	100
GOTERM_BP_FAT	purine ribonucleotide biosynthetic process	0.74	0.99	1	100
GOTERM_BP_FAT	purine nucleotide biosynthetic process	0.77	0.96	1	100
GOTERM_BP_FAT	ribonucleotide biosynthetic process	0.78	0.95	1	100
GOTERM_BP_FAT	ribose phosphate biosynthetic process	0.78	0.94	1	100
GOTERM_BP_FAT	purine-containing compound biosynthetic process	0.79	0.92	1	100
GOTERM_BP_FAT	regulation of purine nucleotide metabolic process	0.8	0.95	1	100
GOTERM_BP_FAT	regulation of nucleotide metabolic process	0.81	0.93	1	100
GOTERM_BP_FAT	purine-containing compound metabolic process	0.85	0.84	1	100
GOTERM_BP_FAT	purine nucleotide metabolic process	0.88	0.79	1	100
GOTERM_BP_FAT	nucleotide biosynthetic process	0.89	0.78	1	100
GOTERM_BP_FAT	nucleotide metabolic process	0.89	0.79	1	100
GOTERM_BP_FAT	nucleoside phosphate biosynthetic process	0.89	0.77	1	100
GOTERM_BP_FAT	nucleobase-containing small molecule metabolic process	0.9	0.79	1	100
GOTERM_BP_FAT	nucleoside phosphate metabolic process	0.9	0.78	1	100
GOTERM_BP_FAT	organophosphate biosynthetic process	0.9	0.76	1	100
GOTERM_BP_FAT	purine ribonucleotide metabolic process	0.92	0.74	1	100
GOTERM_BP_FAT	organophosphate metabolic process	0.92	0.79	1	100
GOTERM_BP_FAT	carbohydrate derivative biosynthetic process	0.92	0.76	1	100
GOTERM_BP_FAT	ribonucleotide metabolic process	0.93	0.72	1	100
GOTERM_BP_FAT	ribose phosphate metabolic process	0.94	0.7	1	100
GOTERM_BP_FAT	carbohydrate derivative metabolic process	0.98	0.7	1	100
GOTERM_BP_FAT	regulation of heart rate	0.29	2.1	1	100
GOTERM_BP_FAT	multicellular organismal signaling	0.37	1.6	1	100
GOTERM_BP_FAT	actin filament-based movement	0.47	1.6	1	100
GOTERM_BP_FAT	actin-mediated cell contraction	0.55	1.6	1	100
GOTERM_BP_FAT	cardiac conduction	0.58	1.6	1	100
GOTERM_BP_FAT	smooth muscle contraction	0.58	1.6	1	100
GOTERM_BP_FAT	cardiac muscle contraction	0.67	1.3	1	100
GOTERM_BP_FAT	muscle contraction	0.68	1	1	100
GOTERM_BP_FAT	regulation of heart contraction	0.69	1.1	1	100
GOTERM_BP_FAT	heart contraction	0.74	1	1	100
GOTERM_BP_FAT	heart process	0.74	1	1	100
GOTERM_BP_FAT	muscle system process	0.74	0.95	1	100
GOTERM_BP_FAT	regulation of transporter activity	0.81	0.92	1	100
GOTERM_BP_FAT	regulation of metal ion transport	0.82	0.87	1	100
GOTERM_BP_FAT	regulation of system process	0.83	0.86	1	100
GOTERM_BP_FAT	striated muscle contraction	0.83	0.93	1	100
GOTERM_BP_FAT	regulation of blood circulation	0.88	0.79	1	100
GOTERM_BP_FAT	blood circulation	0.89	0.78	1	100
GOTERM_BP_FAT	circulatory system process	0.89	0.78	1	100
GOTERM_BP_FAT	regulation of ion transmembrane transporter activity	0.91	0.76	1	100
GOTERM_BP_FAT	regulation of transmembrane transporter activity	0.91	0.74	1	100
GOTERM_BP_FAT	regulation of cation transmembrane transport	0.94	0.66	1	100
GOTERM_BP_FAT	intracellular receptor signaling pathway	0.45	1.3	1	100
GOTERM_BP_FAT	hormone-mediated signaling pathway	0.82	0.9	1	100
GOTERM_BP_FAT	cellular response to steroid hormone stimulus	0.88	0.8	1	100
GOTERM_BP_FAT	steroid hormone mediated signaling pathway	0.89	0.81	1	100
GOTERM_BP_FAT	protein kinase B signaling	0.55	1.4	1	100
GOTERM_BP_FAT	regulation of protein kinase B signaling	0.72	1.2	1	100
GOTERM_BP_FAT	rhythmic process	0.91	0.74	1	100
KEGG_PATHWAY	Influenza A	0.44	1.6	1	100
GOTERM_BP_FAT	cellular response to lipopolysaccharide	0.81	1	1	100
GOTERM_BP_FAT	cellular response to molecule of bacterial origin	0.82	0.95	1	100
GOTERM_BP_FAT	cellular response to biotic stimulus	0.87	0.85	1	100
GOTERM_BP_FAT	endomembrane system organization	0.4	1.2	1	100
GOTERM_BP_FAT	plasma membrane organization	0.68	1	1	100
GOTERM_BP_FAT	single-organism membrane organization	0.87	0.82	1	100
GOTERM_BP_FAT	membrane organization	0.9	0.8	1	100
GOTERM_BP_FAT	protein localization to membrane	0.98	0.58	1	100
GOTERM_BP_FAT	regulation of reactive oxygen species metabolic process	0.61	1.3	1	100
GOTERM_BP_FAT	reactive oxygen species metabolic process	0.82	0.91	1	100
GOTERM_BP_FAT	cellular response to tumor necrosis factor	0.66	1.1	1	100
GOTERM_BP_FAT	response to tumor necrosis factor	0.73	1	1	100
GOTERM_BP_FAT	tumor necrosis factor-mediated signaling pathway	0.76	1.1	1	100
GOTERM_BP_FAT	erythrocyte homeostasis	0.65	1.3	1	100
GOTERM_BP_FAT	myeloid cell homeostasis	0.74	1.2	1	100
GOTERM_BP_FAT	homeostasis of number of cells	0.83	0.88	1	100
GOTERM_BP_FAT	actin filament bundle assembly	0.77	1.1	1	100
GOTERM_BP_FAT	actin filament bundle organization	0.78	1.1	1	100
GOTERM_BP_FAT	peptidyl-amino acid modification	0.28	1.2	1	100
GOTERM_BP_FAT	positive regulation of kinase activity	0.36	1.2	1	100
GOTERM_BP_FAT	positive regulation of protein kinase activity	0.38	1.2	1	100
GOTERM_BP_FAT	negative regulation of molecular function	0.46	1.1	1	100
GOTERM_BP_FAT	positive regulation of protein phosphorylation	0.49	1.1	1	100
GOTERM_BP_FAT	positive regulation of phosphorylation	0.58	1	1	100
GOTERM_BP_FAT	positive regulation of phosphorus metabolic process	0.59	1	1	100
GOTERM_BP_FAT	positive regulation of phosphate metabolic process	0.59	1	1	100
GOTERM_BP_FAT	regulation of protein phosphorylation	0.61	1	1	100
GOTERM_BP_FAT	regulation of phosphate metabolic process	0.64	0.98	1	100
GOTERM_BP_FAT	regulation of phosphorus metabolic process	0.64	0.98	1	100
GOTERM_BP_FAT	positive regulation of transferase activity	0.68	0.98	1	100
GOTERM_BP_FAT	positive regulation of protein modification process	0.68	0.97	1	100
GOTERM_BP_FAT	regulation of kinase activity	0.68	0.97	1	100
GOTERM_BP_FAT	regulation of phosphorylation	0.69	0.96	1	100
GOTERM_BP_FAT	regulation of protein kinase activity	0.75	0.92	1	100
GOTERM_BP_FAT	regulation of protein modification process	0.78	0.91	1	100
GOTERM_BP_FAT	regulation of protein metabolic process	0.81	0.91	1	100
GOTERM_BP_FAT	regulation of hydrolase activity	0.85	0.87	1	100
GOTERM_BP_FAT	signal transduction by protein phosphorylation	0.85	0.85	1	100
GOTERM_BP_FAT	regulation of cellular protein metabolic process	0.85	0.89	1	100
GOTERM_BP_FAT	positive regulation of protein metabolic process	0.86	0.86	1	100
GOTERM_BP_FAT	positive regulation of catalytic activity	0.87	0.86	1	100
GOTERM_BP_FAT	positive regulation of cellular protein metabolic process	0.88	0.84	1	100
GOTERM_BP_FAT	regulation of transferase activity	0.89	0.81	1	100
GOTERM_BP_FAT	protein phosphorylation	0.89	0.85	1	100
GOTERM_BP_FAT	regulation of molecular function	0.91	0.87	1	100
GOTERM_BP_FAT	positive regulation of molecular function	0.91	0.83	1	100
GOTERM_BP_FAT	phosphorylation	0.93	0.84	1	100
GOTERM_BP_FAT	regulation of catalytic activity	0.93	0.83	1	100
GOTERM_BP_FAT	positive regulation of cell communication	0.93	0.8	1	100
GOTERM_BP_FAT	positive regulation of signaling	0.94	0.8	1	100
GOTERM_BP_FAT	positive regulation of signal transduction	0.95	0.77	1	100
GOTERM_BP_FAT	positive regulation of intracellular signal transduction	0.95	0.72	1	100
GOTERM_MF_FAT	molecular function regulator	0.96	0.75	1	100
GOTERM_BP_FAT	intracellular signal transduction	0.97	0.8	1	100
GOTERM_BP_FAT	phosphate-containing compound metabolic process	0.97	0.81	1	100
GOTERM_BP_FAT	phosphorus metabolic process	0.97	0.81	1	100
GOTERM_BP_FAT	protein modification process	0.98	0.82	1	100
GOTERM_BP_FAT	cellular protein modification process	0.98	0.82	1	100
GOTERM_BP_FAT	positive regulation of response to stimulus	0.99	0.7	1	100
GOTERM_CC_FAT	coated vesicle membrane	0.75	1.1	1	100
GOTERM_CC_FAT	endocytic vesicle membrane	0.8	1	1	100
GOTERM_BP_FAT	mRNA processing	0.62	1	1	100
GOTERM_CC_FAT	spliceosomal complex	0.71	1.1	1	100
GOTERM_BP_FAT	mRNA splicing, via spliceosome	0.75	0.95	1	100
GOTERM_BP_FAT	RNA splicing, via transesterification reactions with bulged adenosine as nucleophile	0.75	0.95	1	100
GOTERM_BP_FAT	RNA splicing, via transesterification reactions	0.76	0.94	1	100
GOTERM_BP_FAT	RNA processing	0.85	0.85	1	100
GOTERM_BP_FAT	mRNA metabolic process	0.94	0.73	1	100
GOTERM_CC_FAT	intracellular ribonucleoprotein complex	1	0.44	1	100
GOTERM_CC_FAT	ribonucleoprotein complex	1	0.44	1	100
GOTERM_MF_FAT	transcription corepressor activity	0.68	1.1	1	100
GOTERM_MF_FAT	transcription factor activity, transcription factor binding	0.73	0.94	1	100
GOTERM_MF_FAT	transcription factor activity, protein binding	0.74	0.93	1	100
GOTERM_MF_FAT	transcription cofactor activity	0.95	0.69	1	100
GOTERM_BP_FAT	positive regulation of ERK1 and ERK2 cascade	0.64	1.2	1	100
GOTERM_BP_FAT	ERK1 and ERK2 cascade	0.85	0.85	1	100
GOTERM_BP_FAT	regulation of ERK1 and ERK2 cascade	0.87	0.82	1	100
GOTERM_BP_FAT	response to hydrogen peroxide	0.53	1.4	1	100
GOTERM_BP_FAT	response to reactive oxygen species	0.85	0.86	1	100
GOTERM_BP_FAT	response to oxidative stress	0.86	0.82	1	100
GOTERM_BP_FAT	response to inorganic substance	0.92	0.74	1	100
GOTERM_BP_FAT	response to oxygen levels	0.74	0.95	1	100
GOTERM_BP_FAT	response to corticosteroid	0.75	1	1	100
GOTERM_BP_FAT	response to glucocorticoid	0.87	0.84	1	100
GOTERM_BP_FAT	response to hypoxia	0.8	0.89	1	100
GOTERM_BP_FAT	response to decreased oxygen levels	0.83	0.86	1	100
GOTERM_CC_FAT	early endosome membrane	0.43	1.7	1	100
GOTERM_CC_FAT	early endosome	0.61	1.1	1	100
GOTERM_CC_FAT	endosome	0.89	0.8	1	100
GOTERM_CC_FAT	endosome membrane	0.91	0.75	1	100
GOTERM_CC_FAT	endosomal part	0.94	0.7	1	100
GOTERM_CC_FAT	vacuolar part	0.95	0.7	1	100
GOTERM_CC_FAT	vacuolar membrane	0.99	0.49	1	100
GOTERM_BP_FAT	inflammatory response	0.69	0.98	1	100
GOTERM_BP_FAT	organic acid catabolic process	0.95	0.64	1	100
GOTERM_BP_FAT	small molecule catabolic process	0.97	0.56	1	100
GOTERM_BP_FAT	negative regulation of protein transport	0.79	0.96	1	100
GOTERM_BP_FAT	negative regulation of establishment of protein localization	0.82	0.91	1	100
GOTERM_BP_FAT	mitophagy	0.73	1.1	1	100
GOTERM_BP_FAT	mitochondrion disassembly	0.73	1.1	1	100
GOTERM_BP_FAT	response to mitochondrial depolarisation	0.78	1	1	100
GOTERM_BP_FAT	mitophagy in response to mitochondrial depolarization	0.78	1	1	100
GOTERM_BP_FAT	organelle disassembly	0.79	0.95	1	100
GOTERM_BP_FAT	macromitophagy	0.8	1	1	100
GOTERM_BP_FAT	macroautophagy	0.86	0.82	1	100
GOTERM_BP_FAT	autophagy	0.95	0.68	1	100
GOTERM_BP_FAT	mitochondrion organization	1	0.24	1	100
GOTERM_BP_FAT	positive regulation of ion transport	0.84	0.88	1	100
GOTERM_BP_FAT	phospholipid metabolic process	0.68	1	1	100
GOTERM_BP_FAT	phosphatidylinositol metabolic process	0.76	1	1	100
GOTERM_BP_FAT	glycerolipid metabolic process	0.87	0.8	1	100
GOTERM_BP_FAT	glycerophospholipid metabolic process	0.92	0.71	1	100
GOTERM_BP_FAT	phospholipid biosynthetic process	0.94	0.66	1	100
GOTERM_BP_FAT	establishment of protein localization to plasma membrane	0.8	1	1	100
GOTERM_BP_FAT	protein localization to plasma membrane	0.8	0.94	1	100
GOTERM_BP_FAT	protein localization to cell periphery	0.85	0.85	1	100
GOTERM_BP_FAT	establishment of protein localization to membrane	0.96	0.64	1	100
GOTERM_BP_FAT	viral process	0.96	0.73	1	100
GOTERM_BP_FAT	multi-organism cellular process	0.96	0.72	1	100
GOTERM_BP_FAT	interspecies interaction between organisms	0.96	0.71	1	100
GOTERM_BP_FAT	symbiosis, encompassing mutualism through parasitism	0.96	0.71	1	100
GOTERM_BP_FAT	glucose homeostasis	0.81	0.92	1	100
GOTERM_BP_FAT	carbohydrate homeostasis	0.81	0.92	1	100
GOTERM_BP_FAT	chemical homeostasis	1	0.48	1	100
GOTERM_BP_FAT	regulation of multi-organism process	0.7	0.98	1	100
GOTERM_BP_FAT	regulation of viral life cycle	0.85	0.89	1	100
GOTERM_BP_FAT	regulation of viral process	0.97	0.57	1	100
GOTERM_BP_FAT	regulation of symbiosis, encompassing mutualism through parasitism	0.98	0.54	1	100
GOTERM_BP_FAT	negative regulation of response to stimulus	0.62	0.99	1	100
GOTERM_BP_FAT	negative regulation of cell communication	0.88	0.84	1	100
GOTERM_BP_FAT	negative regulation of signaling	0.88	0.84	1	100
GOTERM_BP_FAT	negative regulation of signal transduction	0.88	0.83	1	100
GOTERM_CC_FAT	postsynaptic specialization	0.84	0.92	1	100
GOTERM_CC_FAT	postsynaptic density	0.84	0.92	1	100
GOTERM_CC_FAT	excitatory synapse	0.87	0.84	1	100
GOTERM_CC_FAT	postsynapse	0.95	0.66	1	100
GOTERM_BP_FAT	cellular lipid metabolic process	0.92	0.78	1	100
GOTERM_BP_FAT	lipid metabolic process	0.96	0.74	1	100
GOTERM_BP_FAT	phosphatidylinositol-mediated signaling	0.88	0.82	1	100
GOTERM_BP_FAT	inositol lipid-mediated signaling	0.89	0.81	1	100
GOTERM_BP_FAT	calcium ion import	0.63	1.2	1	100
GOTERM_BP_FAT	regulation of calcium ion import	0.63	1.4	1	100
GOTERM_MF_FAT	divalent inorganic cation transmembrane transporter activity	0.72	1.1	1	100
GOTERM_BP_FAT	regulation of calcium ion transport	0.81	0.92	1	100
GOTERM_BP_FAT	divalent metal ion transport	0.86	0.81	1	100
GOTERM_BP_FAT	divalent inorganic cation transport	0.87	0.81	1	100
GOTERM_BP_FAT	calcium ion transmembrane transport	0.91	0.73	1	100
GOTERM_BP_FAT	calcium ion transport	0.94	0.66	1	100
GOTERM_BP_FAT	cellular calcium ion homeostasis	1	0.38	1	100
GOTERM_BP_FAT	calcium ion homeostasis	1	0.37	1	100
GOTERM_BP_FAT	cellular divalent inorganic cation homeostasis	1	0.36	1	100
GOTERM_BP_FAT	divalent inorganic cation homeostasis	1	0.34	1	100
GOTERM_BP_FAT	metal ion homeostasis	1	0.36	1	100
GOTERM_BP_FAT	cellular metal ion homeostasis	1	0.31	1	100
GOTERM_BP_FAT	ion homeostasis	1	0.36	1	100
GOTERM_BP_FAT	cation homeostasis	1	0.31	1	100
GOTERM_BP_FAT	inorganic ion homeostasis	1	0.3	1	100
GOTERM_BP_FAT	cellular cation homeostasis	1	0.26	1	100
GOTERM_BP_FAT	cellular ion homeostasis	1	0.26	1	100
GOTERM_BP_FAT	cellular chemical homeostasis	1	0.28	1	100
GOTERM_BP_FAT	cellular homeostasis	1	0.24	1	100
GOTERM_CC_FAT	endoplasmic reticulum	0.7	0.96	1	100
GOTERM_CC_FAT	endoplasmic reticulum part	0.96	0.74	1	100
GOTERM_CC_FAT	endoplasmic reticulum membrane	0.98	0.67	1	100
GOTERM_CC_FAT	nuclear outer membrane-endoplasmic reticulum membrane network	0.98	0.65	1	100
GOTERM_BP_FAT	positive regulation of I-kappaB kinase/NF-kappaB signaling	0.88	0.84	1	100
GOTERM_BP_FAT	I-kappaB kinase/NF-kappaB signaling	0.89	0.77	1	100
GOTERM_BP_FAT	regulation of I-kappaB kinase/NF-kappaB signaling	0.95	0.63	1	100
GOTERM_MF_FAT	guanyl-nucleotide exchange factor activity	0.88	0.79	1	100
GOTERM_BP_FAT	regulation of GTPase activity	0.93	0.73	1	100
GOTERM_BP_FAT	positive regulation of GTPase activity	0.93	0.72	1	100
GOTERM_BP_FAT	positive regulation of hydrolase activity	0.96	0.71	1	100
GOTERM_MF_FAT	protein tyrosine kinase activity	0.89	0.81	1	100
GOTERM_BP_FAT	peptidyl-tyrosine phosphorylation	0.92	0.73	1	100
GOTERM_BP_FAT	peptidyl-tyrosine modification	0.92	0.72	1	100
GOTERM_BP_FAT	regulation of peptidyl-tyrosine phosphorylation	0.93	0.71	1	100
GOTERM_BP_FAT	negative regulation of phosphorylation	0.81	0.88	1	100
GOTERM_BP_FAT	negative regulation of MAPK cascade	0.82	0.95	1	100
GOTERM_BP_FAT	negative regulation of kinase activity	0.91	0.74	1	100
GOTERM_BP_FAT	negative regulation of intracellular signal transduction	0.92	0.73	1	100
GOTERM_BP_FAT	negative regulation of protein phosphorylation	0.92	0.72	1	100
GOTERM_BP_FAT	negative regulation of protein kinase activity	0.96	0.59	1	100
GOTERM_BP_FAT	negative regulation of transferase activity	0.98	0.53	1	100
GOTERM_BP_FAT	negative regulation of protein modification process	0.99	0.57	1	100
GOTERM_MF_FAT	GTPase binding	0.9	0.75	1	100
GOTERM_MF_FAT	Ras GTPase binding	0.93	0.7	1	100
GOTERM_MF_FAT	small GTPase binding	0.95	0.65	1	100
GOTERM_BP_FAT	glycoprotein metabolic process	0.84	0.84	1	100
GOTERM_BP_FAT	glycoprotein biosynthetic process	0.86	0.81	1	100
GOTERM_BP_FAT	protein glycosylation	0.98	0.52	1	100
GOTERM_BP_FAT	macromolecule glycosylation	0.98	0.52	1	100
GOTERM_BP_FAT	glycosylation	0.98	0.5	1	100
GOTERM_BP_FAT	single-organism carbohydrate metabolic process	0.99	0.51	1	100
GOTERM_BP_FAT	carbohydrate metabolic process	1	0.44	1	100
GOTERM_BP_FAT	glucose metabolic process	0.9	0.77	1	100
GOTERM_BP_FAT	carbohydrate biosynthetic process	0.92	0.73	1	100
GOTERM_BP_FAT	hexose metabolic process	0.95	0.63	1	100
GOTERM_BP_FAT	monosaccharide metabolic process	0.96	0.6	1	100
GOTERM_BP_FAT	protein catabolic process	0.89	0.8	1	100
GOTERM_BP_FAT	proteolysis involved in cellular protein catabolic process	0.92	0.75	1	100
GOTERM_BP_FAT	cellular protein catabolic process	0.94	0.72	1	100
GOTERM_BP_FAT	macromolecule catabolic process	0.97	0.7	1	100
GOTERM_BP_FAT	proteasomal protein catabolic process	0.97	0.58	1	100
GOTERM_BP_FAT	ubiquitin-dependent protein catabolic process	0.98	0.6	1	100
GOTERM_BP_FAT	modification-dependent protein catabolic process	0.98	0.59	1	100
GOTERM_BP_FAT	modification-dependent macromolecule catabolic process	0.98	0.58	1	100
GOTERM_BP_FAT	proteasome-mediated ubiquitin-dependent protein catabolic process	0.99	0.5	1	100
GOTERM_BP_FAT	cellular macromolecule catabolic process	0.99	0.6	1	100
GOTERM_BP_FAT	positive regulation of apoptotic process	0.96	0.66	1	100
GOTERM_BP_FAT	positive regulation of programmed cell death	0.96	0.65	1	100
GOTERM_BP_FAT	positive regulation of cell death	0.97	0.62	1	100
GOTERM_BP_FAT	nucleoside metabolic process	0.99	0.47	1	100
GOTERM_BP_FAT	glycosyl compound metabolic process	0.99	0.44	1	100
GOTERM_BP_FAT	purine ribonucleoside metabolic process	1	0.4	1	100
GOTERM_BP_FAT	purine nucleoside metabolic process	1	0.4	1	100
GOTERM_BP_FAT	ribonucleoside metabolic process	1	0.38	1	100
GOTERM_MF_FAT	ubiquitin-like protein transferase activity	0.96	0.64	1	100
GOTERM_BP_FAT	protein polyubiquitination	0.97	0.55	1	100
GOTERM_MF_FAT	ligase activity	0.98	0.57	1	100
GOTERM_BP_FAT	protein modification by small protein conjugation	0.98	0.65	1	100
GOTERM_MF_FAT	ubiquitin-protein transferase activity	0.98	0.56	1	100
GOTERM_BP_FAT	protein modification by small protein conjugation or removal	0.99	0.62	1	100
GOTERM_BP_FAT	protein ubiquitination	1	0.37	1	100
GOTERM_MF_FAT	phosphotransferase activity, alcohol group as acceptor	0.97	0.66	1	100
GOTERM_MF_FAT	kinase activity	0.98	0.66	1	100
GOTERM_MF_FAT	protein kinase activity	0.99	0.58	1	100
GOTERM_MF_FAT	protein serine/threonine kinase activity	0.99	0.51	1	100
GOTERM_BP_FAT	regulation of cellular amide metabolic process	0.95	0.64	1	100
GOTERM_BP_FAT	regulation of translation	0.98	0.56	1	100
GOTERM_BP_FAT	posttranscriptional regulation of gene expression	0.99	0.51	1	100
GOTERM_BP_FAT	cellular amide metabolic process	0.99	0.6	1	100
GOTERM_BP_FAT	peptide metabolic process	0.99	0.54	1	100
GOTERM_BP_FAT	translation	1	0.3	1	100
GOTERM_BP_FAT	amide biosynthetic process	1	0.33	1	100
GOTERM_BP_FAT	peptide biosynthetic process	1	0.29	1	100
GOTERM_MF_FAT	GTP binding	1	0.39	1	100
GOTERM_MF_FAT	guanyl ribonucleotide binding	1	0.37	1	100
GOTERM_MF_FAT	guanyl nucleotide binding	1	0.37	1	100

## Sheet: SIT3
SIT3. Differentially expressed genes within the CNS development ontology category.
ENTREZ Gene ID	Gene name
546	ATRX, chromatin remodeler(ATRX)
675	BRCA2, DNA repair associated(BRCA2)
54768	HYDIN, axonemal central pair apparatus protein(HYDIN)
64211	LIM homeobox 5(LHX5)
161357	MAM domain containing glycosylphosphatidylinositol anchor 2(MDGA2)
25836	NIPBL, cohesin loading factor(NIPBL)
6285	S100 calcium binding protein B(S100B)
259266	abnormal spindle microtubule assembly(ASPM)
55118	cartilage acidic protein 1(CRTAC1)
1063	centromere protein F(CENPF)
80184	centrosomal protein 290(CEP290)
64770	coiled-coil domain containing 14(CCDC14)
152330	contactin 4(CNTN4)
27255	contactin 6(CNTN6)
26047	contactin associated protein-like 2(CNTNAP2)
120237	developing brain homeobox 1(DBX1)
1813	dopamine receptor D2(DRD2)
79659	dynein cytoplasmic 2 heavy chain 1(DYNC2H1)
2302	forkhead box J1(FOXJ1)
2637	gastrulation brain homeobox 2(GBX2)
3218	homeobox B8(HOXB8)
3624	inhibin beta A subunit(INHBA)
3397	inhibitor of DNA binding 1, HLH protein(ID1)
9928	kinesin family member 14(KIF14)
10319	laminin subunit gamma 3(LAMC3)
4929	nuclear receptor subfamily 4 group A member 2(NR4A2)
5013	orthodenticle homeobox 1(OTX1)
5080	paired box 6(PAX6)
7849	paired box 8(PAX8)
11240	peptidyl arginine deiminase 2(PADI2)
23236	phospholipase C beta 1(PLCB1)
3766	potassium voltage-gated channel subfamily J member 10(KCNJ10)
5101	protocadherin 9(PCDH9)
23657	solute carrier family 7 member 11(SLC7A11)
27164	spalt like transcription factor 3(SALL3)
7099	toll like receptor 4(TLR4)
6935	zinc finger E-box binding homeobox 1(ZEB1)
